# Supplementary material for: A metabolic profile of all-cause mortality risk identified in an observational study of 44,168 individuals
Source: Nat Commun. 2019 Aug 20;10:3346. doi: 10.1038/s41467-019-11311-9 (PMC6702196; doi:10.1038/s41467-019-11311-9)
Supplement: Supplementary file 4 — Supplementary Data 1 [file 41467_2019_11311_MOESM4_ESM.xlsx]

## Sheet: Supplementary_Data_1
Supplementary Data 1. Association of metabolic biomarkers with all-cause mortality.
	Unadjusted					Adjusted (4 metabolites Fischer)					Adjusted (full model)
Biomarker	HR	95% CI	P	I2	P (het)	HR	95% CI	P	I2	P (het)	HR	95% CI	P	I2	P (het)
XXL-VLDL-P	1.02074	1.00 - 1.05	0.110374	0.746704	9.14934e-06	0.934228	0.90 - 0.97	0.000760708	0.39653	0.0764409	1.06666	1.00 - 1.14	0.0638232	0.493506	0.026652
XXL-VLDL-L	1.00756	0.98 - 1.03	0.569411	0.739955	1.43679e-05	0.862788	0.82 - 0.91	4.57125e-09	0	0.981998	0.799566	0.75 - 0.85	1.52898e-13	0.0838961	0.363089
XXL-VLDL-PL	1.0016	0.98 - 1.03	0.903796	0.76902	1.66633e-06	0.853229	0.81 - 0.90	2.15343e-10	0	0.962043	0.931167	0.70 - 1.24	0.621184	0.0702855	0.376434
XXL-VLDL-C	1.01215	0.99 - 1.04	0.358517	0.730456	2.59874e-05	0.877473	0.84 - 0.92	2.63688e-08	0	0.637119	0.813932	0.69 - 0.96	0.0158631	0.454002	0.0433704
XXL-VLDL-CE	1.00473	0.98 - 1.03	0.724122	0.681211	0.000298871	0.880002	0.84 - 0.92	2.05988e-09	0.00670621	0.437063	0.861159	0.78 - 0.95	0.00334822	0.395557	0.077086
XXL-VLDL-FC	1.02948	1.00 - 1.06	0.0257611	0.721677	4.31643e-05	0.897106	0.85 - 0.94	2.24397e-05	0	0.947094	1.28345	1.01 - 1.64	0.0450201	0	0.522731
XXL-VLDL-TG	1.01217	0.99 - 1.04	0.360504	0.719162	4.95931e-05	0.871474	0.83 - 0.92	3.27739e-08	0	0.994225	1.51636	1.07 - 2.15	0.0195976	0.596295	0.00421537
XL-VLDL-P	1.0301	1.00 - 1.06	0.0233031	0.761133	3.16737e-06	0.910747	0.86 - 0.96	0.000818828	0	0.930014	1.09848	0.99 - 1.22	0.0876661	0.697421	0.000147752
XL-VLDL-L	1.02376	1.00 - 1.05	0.077094	0.766602	2.0394e-06	0.880196	0.83 - 0.94	5.10069e-05	0	0.978554	1.02716	0.87 - 1.21	0.753194	0.650717	0.00091937
XL-VLDL-PL	1.02614	1.00 - 1.05	0.0483592	0.739152	1.51349e-05	0.889336	0.84 - 0.94	1.36514e-05	0	0.928642	1.05333	0.90 - 1.23	0.519395	0.63249	0.00162454
XL-VLDL-C	1.02152	1.00 - 1.05	0.106555	0.725195	3.53774e-05	0.873986	0.83 - 0.92	1.94702e-07	0	0.785111	0.816438	0.71 - 0.94	0.00608059	0.0493835	0.396703
XL-VLDL-CE	1.02266	1.00 - 1.05	0.087528	0.719787	4.79246e-05	0.880721	0.84 - 0.93	4.45094e-07	0	0.658096	0.807764	0.72 - 0.91	0.000580235	0.104122	0.343081
XL-VLDL-FC	1.02238	1.00 - 1.05	0.0920893	0.730785	2.54786e-05	0.877669	0.84 - 0.92	2.28072e-07	0	0.824037	0.898648	0.77 - 1.05	0.18662	0.307966	0.145067
XL-VLDL-TG	1.02972	1.00 - 1.06	0.0258535	0.783922	4.29604e-07	0.907551	0.85 - 0.97	0.00206886	0	0.989189	1.14675	1.00 - 1.32	0.0510042	0.713457	6.72566e-05
L-VLDL-P	1.0219	1.00 - 1.05	0.105424	0.777703	7.75031e-07	0.877472	0.82 - 0.94	9.52732e-05	0	0.901228	1.04561	0.94 - 1.16	0.416917	0.588181	0.00508043
L-VLDL-L	1.00903	0.98 - 1.04	0.510772	0.784057	4.24002e-07	0.834171	0.77 - 0.90	8.23653e-06	0	0.733096	0.994033	0.87 - 1.13	0.927308	0.546095	0.0117814
L-VLDL-PL	1.02302	1.00 - 1.05	0.0899701	0.751643	6.46228e-06	0.879804	0.82 - 0.94	0.000131636	0	0.821325	0.998526	0.89 - 1.12	0.979326	0.501878	0.0237383
L-VLDL-C	1.01	0.98 - 1.04	0.464023	0.737768	1.65388e-05	0.842554	0.79 - 0.89	2.40459e-08	0	0.863236	0.879309	0.79 - 0.98	0.022605	0.259816	0.188941
L-VLDL-CE	1.00489	0.98 - 1.03	0.719906	0.698063	0.000143429	0.843514	0.80 - 0.89	6.38174e-10	0	0.681416	0.848344	0.77 - 0.93	0.000385613	0.232689	0.214967
L-VLDL-FC	1.02135	0.99 - 1.05	0.114108	0.770326	1.49122e-06	0.876372	0.82 - 0.93	2.05399e-05	0	0.952542	1.01136	0.90 - 1.14	0.85112	0.364481	0.0990702
L-VLDL-TG	1.01537	0.99 - 1.04	0.258862	0.803981	4.83597e-08	0.872953	0.81 - 0.95	0.000796595	0	0.616055	1.10812	0.98 - 1.25	0.0887607	0.687503	0.00022963
M-VLDL-P	1.00551	0.98 - 1.03	0.685715	0.735713	1.88319e-05	0.834641	0.78 - 0.89	1.22356e-07	0.189019	0.258075	1.00185	0.91 - 1.10	0.969055	0.308837	0.144309
M-VLDL-L	0.993687	0.97 - 1.02	0.649243	0.711244	7.54179e-05	0.807104	0.75 - 0.87	4.11652e-09	0.111508	0.33573	0.955876	0.87 - 1.05	0.325288	0.295924	0.155701
M-VLDL-PL	1.00596	0.98 - 1.03	0.664392	0.710875	7.68548e-05	0.846297	0.79 - 0.90	3.27561e-07	0.0856968	0.361316	0.973701	0.89 - 1.06	0.536033	0	0.533265
M-VLDL-C	0.993188	0.97 - 1.02	0.625029	0.617103	0.00250091	0.855698	0.81 - 0.90	1.04899e-09	0	0.923485	0.929836	0.87 - 1.00	0.0369596	0	0.524914
M-VLDL-CE	0.981515	0.95 - 1.01	0.181882	0.471567	0.0353253	0.865574	0.83 - 0.90	1.13839e-11	0	0.883213	0.920646	0.87 - 0.98	0.0048296	0.00221698	0.441218
M-VLDL-FC	1.01207	0.99 - 1.04	0.381872	0.748583	8.02984e-06	0.871155	0.82 - 0.93	1.13284e-05	0	0.934596	0.996819	0.92 - 1.08	0.940296	0	0.598766
M-VLDL-TG	1.00056	0.97 - 1.03	0.967259	0.745654	9.83212e-06	0.816549	0.75 - 0.89	9.56514e-07	0.601442	0.00372706	1.04533	0.94 - 1.16	0.391613	0.520647	0.0179783
S-VLDL-P	1.00142	0.97 - 1.03	0.918945	0.533801	0.0145527	0.872913	0.83 - 0.91	9.58592e-09	0	0.554044	0.949544	0.90 - 1.00	0.0634107	0.410645	0.0673885
S-VLDL-L	0.989749	0.96 - 1.02	0.470954	0.456819	0.0420137	0.865521	0.83 - 0.91	3.98216e-10	0	0.602585	0.939304	0.89 - 0.99	0.0194708	0.421252	0.0609759
S-VLDL-PL	0.987934	0.96 - 1.02	0.390412	0.534412	0.0144053	0.871951	0.84 - 0.91	3.42888e-10	0	0.736904	0.935427	0.89 - 0.98	0.0092978	0.368819	0.0958469
S-VLDL-C	0.951751	0.93 - 0.98	0.000644993	0	0.515221	0.86464	0.84 - 0.90	2.02394e-16	0	0.78067	0.940525	0.90 - 0.98	0.00457876	0.380836	0.0871744
S-VLDL-CE	0.936949	0.91 - 0.96	6.61294e-06	0	0.735752	0.865312	0.84 - 0.89	7.42206e-19	0	0.655204	0.939352	0.90 - 0.98	0.00213948	0.418044	0.0628797
S-VLDL-FC	0.982999	0.96 - 1.01	0.228159	0.51327	0.0201171	0.881747	0.85 - 0.92	4.57121e-10	0	0.902453	0.9541	0.91 - 1.00	0.0482606	0.323264	0.131943
S-VLDL-TG	1.02671	1.00 - 1.05	0.0544681	0.640245	0.00128564	0.936851	0.89 - 0.99	0.0229632	0.375077	0.091283	0.977632	0.92 - 1.04	0.486799	0.446346	0.0471842
XS-VLDL-P	1.00613	0.98 - 1.03	0.668085	0	0.931568	0.918617	0.89 - 0.95	4.96606e-08	0	0.773194	0.970175	0.93 - 1.01	0.118248	0.400579	0.0737847
XS-VLDL-L	0.991011	0.96 - 1.02	0.530891	0	0.968623	0.911151	0.88 - 0.94	9.90595e-10	0	0.736128	0.965225	0.93 - 1.00	0.0642815	0.387999	0.0821902
XS-VLDL-PL	0.983932	0.96 - 1.01	0.255085	0	0.923144	0.91818	0.89 - 0.95	1.07541e-08	0	0.906858	0.981224	0.95 - 1.02	0.294773	0.393146	0.0786963
XS-VLDL-C	0.944714	0.92 - 0.97	6.38088e-05	0	0.691505	0.88364	0.86 - 0.91	3.70689e-17	0	0.642415	0.947323	0.91 - 0.98	0.00366469	0.152796	0.29438
XS-VLDL-CE	0.937027	0.91 - 0.96	4.31711e-06	0	0.602488	0.877157	0.85 - 0.90	2.54143e-19	0	0.509847	0.93672	0.90 - 0.97	0.000516271	0.130497	0.316753
XS-VLDL-FC	0.964995	0.94 - 0.99	0.0112564	0	0.815034	0.906404	0.88 - 0.93	1.81612e-11	0	0.79839	0.971293	0.94 - 1.00	0.0934785	0.30164	0.150623
XS-VLDL-TG	1.08373	1.06 - 1.11	3.59045e-09	0.516324	0.0192125	1.00643	0.97 - 1.05	0.740567	0.150353	0.296833	0.997626	0.95 - 1.04	0.918235	0.554358	0.01014
IDL-P	0.956932	0.93 - 0.98	0.00189023	0	0.693948	0.925255	0.90 - 0.95	9.40013e-08	0	0.662095	0.994029	0.96 - 1.03	0.748544	0.24081	0.207099
IDL-L	0.945306	0.92 - 0.97	5.76298e-05	0	0.610081	0.920284	0.89 - 0.95	8.62192e-09	0	0.652456	0.992624	0.96 - 1.03	0.690105	0.201334	0.245812
IDL-PL	0.949645	0.92 - 0.98	0.000181483	0	0.546484	0.919438	0.89 - 0.95	7.24573e-09	0	0.926933	1.00028	0.97 - 1.04	0.987654	0.256176	0.192388
IDL-C	0.910475	0.89 - 0.93	2.97956e-12	0.119713	0.327543	0.901247	0.88 - 0.93	1.38494e-13	0	0.843501	0.985661	0.95 - 1.02	0.426916	0.149243	0.297948
IDL-CE	0.900576	0.88 - 0.92	7.67854e-15	0.171902	0.275203	0.897115	0.87 - 0.92	7.99614e-15	0	0.876584	0.981891	0.95 - 1.02	0.316869	0.1363	0.310936
IDL-FC	0.935799	0.91 - 0.96	7.75183e-07	0.166516	0.280606	0.909117	0.88 - 0.94	5.8063e-11	0	0.873799	0.9919	0.96 - 1.03	0.651113	0.129782	0.317469
IDL-TG	1.16856	1.14 - 1.20	2.65305e-30	0.359765	0.102629	1.06352	1.03 - 1.10	0.000118132	0.26765	0.181577	1.03179	0.99 - 1.07	0.11113	0.585027	0.00544998
L-LDL-P	0.943338	0.92 - 0.97	3.11523e-05	0	0.469129	0.905271	0.88 - 0.93	1.46345e-11	0	0.913799	0.996064	0.96 - 1.03	0.828903	0.219725	0.22764
L-LDL-L	0.93398	0.91 - 0.96	7.03818e-07	0.0157317	0.428654	0.903472	0.88 - 0.93	2.32005e-12	0	0.907174	0.997135	0.96 - 1.03	0.874589	0.221141	0.22625
L-LDL-PL	0.914441	0.89 - 0.94	8.15755e-11	0.160511	0.286634	0.893181	0.87 - 0.92	6.22246e-15	0	0.921679	0.992179	0.96 - 1.03	0.664247	0.17769	0.269403
L-LDL-C	0.91393	0.89 - 0.94	3.4243e-11	0.195464	0.251649	0.894434	0.87 - 0.92	5.4495e-15	0	0.845449	0.993391	0.96 - 1.03	0.709119	0.136584	0.310652
L-LDL-CE	0.911375	0.89 - 0.94	1.14547e-11	0.189914	0.257182	0.891769	0.87 - 0.92	1.06116e-15	0	0.81001	0.992062	0.96 - 1.03	0.65393	0.143352	0.303862
L-LDL-FC	0.92317	0.90 - 0.95	3.09957e-09	0.284077	0.166398	0.901359	0.88 - 0.93	8.44189e-13	0	0.85289	0.99319	0.96 - 1.03	0.701475	0.0754748	0.371359
L-LDL-TG	1.16854	1.14 - 1.20	1.89615e-29	0.557486	0.00956322	1.06021	1.03 - 1.09	0.000220761	0.367858	0.0965567	1.04011	1.00 - 1.08	0.050865	0.485833	0.029513
M-LDL-P	0.938321	0.91 - 0.96	6.3584e-06	0.225741	0.221743	0.901693	0.88 - 0.93	2.85725e-12	0	0.832261	1.00289	0.97 - 1.04	0.873857	0.236679	0.211095
M-LDL-L	0.926606	0.90 - 0.95	4.33556e-08	0.263541	0.18543	0.898456	0.87 - 0.92	1.73641e-13	0	0.806408	1.00133	0.97 - 1.04	0.941396	0.238503	0.209328
M-LDL-PL	0.898933	0.87 - 0.92	2.24919e-14	0.432859	0.054353	0.877213	0.85 - 0.90	3.29352e-19	0	0.909052	0.980592	0.94 - 1.02	0.307844	0.286726	0.163988
M-LDL-C	0.91402	0.89 - 0.94	6.72385e-11	0.39595	0.076825	0.895242	0.87 - 0.92	1.51792e-14	0	0.673959	1.00264	0.97 - 1.04	0.88057	0.115885	0.331365
M-LDL-CE	0.920018	0.90 - 0.95	1.2739e-09	0.444674	0.0480415	0.898103	0.87 - 0.92	7.50449e-14	0	0.582221	1.0041	0.97 - 1.04	0.814198	0.115053	0.332196
M-LDL-FC	0.899678	0.88 - 0.92	2.68379e-14	0.434253	0.0535853	0.889856	0.86 - 0.92	6.97657e-16	0	0.852952	0.996519	0.96 - 1.03	0.845765	0.0787443	0.368153
M-LDL-TG	1.16862	1.14 - 1.20	6.62079e-31	0.539771	0.0131564	1.06112	1.03 - 1.09	0.000120139	0.303516	0.148967	1.05441	1.01 - 1.10	0.00728746	0.510056	0.0210995
S-LDL-P	0.910552	0.89 - 0.94	2.58458e-11	0.344878	0.114219	0.887838	0.86 - 0.91	4.25227e-16	0	0.719066	1.0008	0.97 - 1.04	0.965085	0.200484	0.246656
S-LDL-L	0.900881	0.88 - 0.93	5.158e-14	0.328298	0.127726	0.885775	0.86 - 0.91	3.35988e-17	0	0.733333	0.999912	0.96 - 1.04	0.996134	0.180721	0.266369
S-LDL-PL	0.865738	0.84 - 0.89	6.26353e-26	0.642481	0.00119909	0.867719	0.84 - 0.89	2.14595e-23	0	0.830752	0.9847	0.95 - 1.02	0.431624	0.210021	0.237204
S-LDL-C	0.895902	0.87 - 0.92	1.69995e-15	0.333304	0.123584	0.885746	0.86 - 0.91	2.85814e-17	0	0.60559	1.00058	0.97 - 1.04	0.973649	0.0469816	0.399012
S-LDL-CE	0.906802	0.88 - 0.93	1.23786e-12	0.390469	0.0805043	0.891371	0.87 - 0.92	1.06917e-15	0	0.537282	1.00287	0.97 - 1.04	0.869288	0.0529614	0.393254
S-LDL-FC	0.865608	0.84 - 0.89	2.28193e-25	0.512818	0.0202534	0.873166	0.85 - 0.90	2.12806e-21	0	0.739041	0.987423	0.95 - 1.02	0.477642	0	0.481858
S-LDL-TG	1.11343	1.08 - 1.14	1.32857e-15	0.653181	0.000846719	1.02547	0.99 - 1.06	0.137478	0.288135	0.162709	1.04105	1.00 - 1.09	0.0753078	0.567577	0.00786101
XL-HDL-P	0.979903	0.95 - 1.01	0.152554	0.652459	0.000867524	1.00029	0.97 - 1.03	0.986438	0.647937	0.00100727	1.04542	1.01 - 1.08	0.0169973	0.702595	0.000115827
XL-HDL-L	0.966299	0.94 - 0.99	0.0152561	0.644901	0.00111071	0.984625	0.95 - 1.02	0.357428	0.624349	0.00205168	1.03752	1.00 - 1.08	0.0490786	0.713953	6.55338e-05
XL-HDL-PL	0.997166	0.97 - 1.03	0.841495	0.720598	4.58287e-05	1.03416	1.00 - 1.07	0.0704724	0.722053	4.22696e-05	1.05982	1.02 - 1.10	0.00341634	0.7042	0.000107196
XL-HDL-C	0.93887	0.91 - 0.97	8.25626e-06	0.492976	0.0268437	0.95203	0.92 - 0.98	0.0019514	0.491138	0.0275153	1.02472	0.99 - 1.06	0.181468	0.681172	0.000299347
XL-HDL-CE	0.938443	0.91 - 0.96	7.1799e-06	0.445085	0.0478299	0.948686	0.92 - 0.98	0.000787753	0.45672	0.0420614	1.02143	0.99 - 1.06	0.244957	0.673647	0.000403994
XL-HDL-FC	0.952534	0.93 - 0.98	0.000686825	0.554282	0.0101543	0.973139	0.94 - 1.01	0.0983259	0.551743	0.010641	1.03674	1.00 - 1.07	0.0468853	0.671721	0.000435115
XL-HDL-TG	1.09757	1.07 - 1.13	2.85454e-12	0.597976	0.00405095	1.06775	1.04 - 1.10	7.4336e-06	0	0.444627	1.08002	1.04 - 1.12	0.000133618	0.545877	0.0118269
L-HDL-P	0.956331	0.93 - 0.98	0.00180544	0.667943	0.000501825	1.01737	0.98 - 1.06	0.355341	0.741813	1.27231e-05	1.03753	1.00 - 1.08	0.0585818	0.688795	0.000217209
L-HDL-L	0.946247	0.92 - 0.97	7.89814e-05	0.645325	0.0010958	1.00305	0.97 - 1.04	0.870356	0.727657	3.06737e-05	1.02938	0.99 - 1.07	0.137519	0.679753	0.000317148
L-HDL-PL	0.943846	0.92 - 0.97	3.90127e-05	0.649673	0.00095164	1.00177	0.97 - 1.04	0.924227	0.737668	1.66451e-05	1.03535	1.00 - 1.08	0.079983	0.684738	0.000258215
L-HDL-C	0.946916	0.92 - 0.97	0.000101102	0.594414	0.00440528	1.00436	0.97 - 1.04	0.815586	0.672515	0.000422047	1.02666	0.99 - 1.07	0.176737	0.614103	0.00270754
L-HDL-CE	0.95238	0.93 - 0.98	0.000636628	0.633238	0.00158905	1.00982	0.97 - 1.05	0.602491	0.721225	4.42656e-05	1.02878	0.99 - 1.07	0.145214	0.669383	0.000475484
L-HDL-FC	0.947389	0.92 - 0.97	0.000174679	0.574762	0.00679014	1.00449	0.97 - 1.04	0.817446	0.636987	0.00142045	1.03132	0.99 - 1.07	0.127815	0.61088	0.00294392
L-HDL-TG	1.04526	1.02 - 1.07	0.0018984	0.772225	1.26561e-06	1.07004	1.04 - 1.10	6.09576e-06	0.678041	0.000339779	1.03032	1.00 - 1.06	0.0659246	0.655405	0.000785163
M-HDL-P	0.818375	0.80 - 0.84	1.20803e-56	0.780869	5.76581e-07	0.906698	0.88 - 0.93	1.26234e-11	0.679758	0.000317086	0.965103	0.92 - 1.01	0.105	0.669623	0.000471201
M-HDL-L	0.828719	0.81 - 0.85	6.88716e-57	0.724206	3.74345e-05	0.913067	0.89 - 0.94	3.65244e-11	0.657172	0.000738843	0.972933	0.93 - 1.01	0.186849	0.64593	0.00107477
M-HDL-PL	0.833471	0.81 - 0.85	1.02409e-49	0.801676	6.37065e-08	0.921967	0.90 - 0.95	6.46156e-09	0.699557	0.000133777	0.970211	0.93 - 1.01	0.152918	0.666961	0.000520476
M-HDL-C	0.808333	0.79 - 0.83	2.31768e-63	0.740994	1.34267e-05	0.889215	0.86 - 0.92	3.04594e-15	0.679226	0.000323977	0.973198	0.93 - 1.01	0.200957	0.655692	0.000777478
M-HDL-CE	0.805816	0.79 - 0.83	3.78878e-66	0.742475	1.21777e-05	0.886243	0.86 - 0.91	2.59657e-16	0.661384	0.000637293	0.965458	0.93 - 1.01	0.0880727	0.600275	0.00383388
M-HDL-FC	0.835058	0.81 - 0.86	1.45054e-37	0.854058	1.14984e-11	0.90541	0.88 - 0.93	5.44605e-10	0.788155	2.81335e-07	0.995606	0.95 - 1.04	0.84529	0.78986	2.35986e-07
M-HDL-TG	0.981382	0.95 - 1.01	0.179289	0.644445	0.00112697	0.9576	0.93 - 0.99	0.0137871	0.155534	0.291631	0.952596	0.91 - 0.99	0.0213515	0.233235	0.214436
S-HDL-P	0.86951	0.85 - 0.89	1.53323e-32	0.833816	6.42703e-10	0.927787	0.90 - 0.95	6.44356e-08	0.663585	0.000588883	0.870444	0.64 - 1.18	0.373624	0.545445	0.0119179
S-HDL-L	0.873766	0.85 - 0.89	3.40292e-32	0.809254	2.50558e-08	0.929837	0.91 - 0.95	5.36939e-08	0.670764	0.00045128	0.867697	0.84 - 0.90	5.97889e-19	0.522364	0.0175033
S-HDL-PL	0.872673	0.85 - 0.89	6.40067e-31	0.833222	7.12066e-10	0.958746	0.93 - 0.98	0.00204918	0.559742	0.00916179	0.967577	0.91 - 1.03	0.288589	0.311751	0.141778
S-HDL-C	0.883989	0.86 - 0.90	4.53512e-25	0.566366	0.00805275	0.910476	0.89 - 0.93	1.2748e-12	0.52761	0.0161041	1.00698	0.96 - 1.06	0.775586	0.192538	0.254565
S-HDL-CE	0.917771	0.90 - 0.94	1.57454e-13	0.754632	5.19634e-06	0.929388	0.91 - 0.95	3.21168e-09	0.582585	0.00574934	1.00512	0.97 - 1.05	0.801389	0.235204	0.212524
S-HDL-FC	0.841221	0.82 - 0.86	1.08938e-42	0.900274	1.59395e-18	0.923043	0.90 - 0.95	1.69149e-08	0.69536	0.000162363	0.919136	0.87 - 0.97	0.00428239	0.362397	0.100636
S-HDL-TG	1.10423	1.08 - 1.13	3.33637e-13	0.710842	7.69866e-05	1.11564	1.07 - 1.16	2.03587e-07	0.135232	0.312007	1.03816	0.98 - 1.10	0.169174	0.114821	0.332427
XXL-VLDL-PL_%	0.882623	0.86 - 0.91	1.24893e-20	0.709264	8.34157e-05	0.913093	0.89 - 0.94	6.47734e-10	0.448249	0.0462187	0.959361	0.93 - 0.99	0.00880293	0	0.89149
XXL-VLDL-C_%	1.08227	1.05 - 1.12	3.38797e-07	0.554201	0.0101696	1.0406	1.00 - 1.08	0.0262582	0.198527	0.248601	0.979146	0.94 - 1.02	0.260396	0	0.832781
XXL-VLDL-CE_%	1.03228	1.00 - 1.06	0.0414037	0.637796	0.00138599	0.984434	0.95 - 1.02	0.389927	0.013223	0.430998	0.965977	0.93 - 1.00	0.0693487	0	0.741484
XXL-VLDL-FC_%	1.08443	1.05 - 1.12	1.43894e-06	0.745206	1.01368e-05	1.09538	1.06 - 1.13	5.01794e-07	0.535269	0.0142003	1.02721	0.99 - 1.07	0.151559	0.0520515	0.394132
XXL-VLDL-TG_%	0.959694	0.93 - 0.99	0.00211625	0.337921	0.119812	0.980143	0.95 - 1.01	0.162834	0.450707	0.0449889	1.01345	0.98 - 1.05	0.401286	0.425986	0.0582246
XL-VLDL-PL_%	0.960611	0.93 - 0.99	0.0053908	0.656907	0.000745645	0.962702	0.93 - 0.99	0.015039	0.426921	0.0576894	1.01237	0.98 - 1.05	0.497426	0.337696	0.119995
XL-VLDL-C_%	1.02382	0.99 - 1.05	0.107172	0.771981	1.29285e-06	0.939968	0.90 - 0.98	0.00229971	0	0.810282	0.941486	0.90 - 0.98	0.00801635	0	0.854177
XL-VLDL-CE_%	1.01437	0.99 - 1.04	0.320208	0.838751	2.66186e-10	0.952406	0.92 - 0.99	0.00471094	0	0.453519	0.933848	0.90 - 0.97	0.000291573	0	0.963817
XL-VLDL-FC_%	0.994037	0.97 - 1.02	0.680023	0.648484	0.000989451	0.916014	0.88 - 0.95	1.96089e-06	0.155243	0.291923	0.962039	0.92 - 1.00	0.0658397	0.546167	0.0117664
XL-VLDL-TG_%	0.976653	0.95 - 1.00	0.0950886	0.392882	0.078874	1.02335	0.99 - 1.06	0.192702	0	0.928964	1.00227	0.97 - 1.04	0.900916	0.132645	0.314601
L-VLDL-PL_%	1.02228	0.99 - 1.05	0.162218	0.252284	0.196091	1.02825	0.99 - 1.07	0.137787	0	0.575919	1.00407	0.97 - 1.04	0.837219	0.149815	0.297373
L-VLDL-C_%	1.01812	0.99 - 1.05	0.203688	0.825549	2.49721e-09	0.946347	0.92 - 0.98	0.000510027	0.305335	0.147369	0.95279	0.92 - 0.99	0.00617662	0.143392	0.303821
L-VLDL-CE_%	1.00804	0.98 - 1.04	0.569593	0.863892	1.02483e-12	0.927995	0.90 - 0.96	8.47931e-06	0.0948451	0.352282	0.928702	0.90 - 0.96	6.33192e-05	0	0.654591
L-VLDL-FC_%	0.978796	0.95 - 1.01	0.169333	0.496981	0.0254163	0.987828	0.96 - 1.02	0.457765	0	0.702734	0.993927	0.96 - 1.03	0.728315	0.227974	0.219561
L-VLDL-TG_%	0.9379	0.92 - 0.96	7.59455e-08	0.777465	7.92158e-07	1.00702	0.97 - 1.04	0.675096	0.359813	0.102593	1.01146	0.98 - 1.04	0.486755	0.0946786	0.352446
M-VLDL-PL_%	1.06424	1.03 - 1.10	2.34259e-05	0.403909	0.0716358	1.04617	1.01 - 1.08	0.0104033	0.516366	0.0192	1.00164	0.96 - 1.04	0.932161	0.536857	0.0138259
M-VLDL-C_%	1.01375	0.99 - 1.04	0.338044	0.614001	0.0027148	0.956483	0.92 - 0.99	0.0235217	0.437271	0.0519446	0.968913	0.92 - 1.02	0.197598	0	0.566642
M-VLDL-CE_%	0.993115	0.97 - 1.02	0.628578	0.694489	0.0001689	0.918116	0.88 - 0.95	1.3935e-05	0.328097	0.127893	0.942645	0.90 - 0.99	0.0167181	0	0.528608
M-VLDL-FC_%	1.03562	1.00 - 1.07	0.0418824	0.724428	3.69645e-05	1.02991	1.00 - 1.07	0.0930389	0.504887	0.022744	1.00374	0.97 - 1.04	0.839381	0.0373629	0.408219
M-VLDL-TG_%	0.950731	0.93 - 0.97	4.55024e-05	0.502831	0.0234204	0.973024	0.94 - 1.00	0.0791219	0.676278	0.000364462	1.00555	0.97 - 1.04	0.741294	0.280209	0.169939
S-VLDL-PL_%	0.962271	0.93 - 0.99	0.00874569	0.63522	0.00149806	0.986367	0.95 - 1.02	0.414443	0.711108	7.59436e-05	0.959892	0.92 - 1.00	0.0425593	0.489461	0.0281371
S-VLDL-C_%	0.922273	0.90 - 0.95	3.96872e-09	0.721698	4.31151e-05	0.817611	0.78 - 0.86	1.82426e-18	0	0.651267	0.950578	0.90 - 1.01	0.0799647	0.134197	0.313045
S-VLDL-CE_%	0.925973	0.90 - 0.95	8.9229e-09	0.759019	3.73266e-06	0.843266	0.81 - 0.88	1.28039e-16	0.213091	0.234172	0.955767	0.91 - 1.00	0.0774429	0.147111	0.300089
S-VLDL-FC_%	0.93614	0.91 - 0.96	2.30228e-06	0.582871	0.00571372	0.947445	0.92 - 0.98	0.00237965	0.531117	0.0152122	0.99238	0.95 - 1.03	0.703943	0.0386226	0.407017
S-VLDL-TG_%	1.07225	1.04 - 1.10	1.11764e-06	0.637075	0.00141667	1.25437	1.19 - 1.32	3.92787e-17	0.0605073	0.385953	1.05575	0.99 - 1.12	0.0923308	0.0752206	0.371608
XS-VLDL-PL_%	0.956516	0.93 - 0.98	0.000689678	0.314258	0.139615	0.955337	0.93 - 0.99	0.00460374	0.363656	0.0996891	1.04065	1.00 - 1.08	0.0343003	0.29156	0.159616
XS-VLDL-C_%	0.883795	0.86 - 0.91	2.65877e-24	0.77341	1.14077e-06	0.862754	0.83 - 0.89	2.28307e-17	0.147863	0.299333	0.928797	0.89 - 0.97	0.000579186	0.147815	0.299382
XS-VLDL-CE_%	0.893945	0.87 - 0.91	1.36794e-21	0.720117	4.70618e-05	0.900168	0.87 - 0.93	5.29139e-12	0.243641	0.20437	0.941749	0.91 - 0.98	0.00119618	0.307864	0.145157
XS-VLDL-FC_%	0.918449	0.90 - 0.94	1.79407e-15	0.733392	2.17475e-05	0.922327	0.90 - 0.95	1.60327e-08	0.0194794	0.425141	0.984366	0.95 - 1.02	0.433713	0.556955	0.00965948
XS-VLDL-TG_%	1.12161	1.09 - 1.15	1.30969e-16	0.766037	2.1365e-06	1.2692	1.21 - 1.33	6.3004e-25	0	0.764148	1.05327	1.00 - 1.11	0.0734629	0.233973	0.213719
IDL-PL_%	1.0199	0.99 - 1.05	0.138336	0.52852	0.0158694	1.07982	1.04 - 1.12	6.60277e-06	0.499481	0.0245507	1.09993	1.05 - 1.15	2.08387e-05	0	0.807109
IDL-C_%	0.827573	0.81 - 0.84	1.49134e-89	0.635592	0.00148148	0.871999	0.85 - 0.89	9.02341e-31	0.234244	0.213456	0.954626	0.92 - 0.99	0.00631058	0.203718	0.243446
IDL-CE_%	0.85707	0.84 - 0.87	2.70575e-80	0.816782	9.12405e-09	0.888936	0.87 - 0.91	2.5459e-28	0.160765	0.286378	0.947723	0.92 - 0.98	0.000231146	0.137976	0.309255
IDL-FC_%	0.932236	0.91 - 0.95	9.3435e-12	0.616142	0.00256571	0.930347	0.90 - 0.96	3.26203e-07	0	0.866708	0.98686	0.95 - 1.03	0.517847	0.28152	0.168736
IDL-TG_%	1.24948	1.22 - 1.28	7.16033e-63	0.795135	1.3422e-07	1.1985	1.16 - 1.24	3.12176e-29	0.310949	0.142473	1.03446	0.99 - 1.08	0.109318	0.406884	0.0697435
L-LDL-PL_%	0.975211	0.95 - 1.00	0.075107	0.40933	0.0682075	1.05052	1.02 - 1.08	0.00114446	0.00649384	0.43726	0.988704	0.95 - 1.02	0.527719	0.335513	0.121774
L-LDL-C_%	0.844083	0.83 - 0.86	1.15822e-54	0.776746	8.45971e-07	0.873394	0.85 - 0.89	7.28111e-28	0.384165	0.0848404	0.981441	0.95 - 1.01	0.265265	0.0868702	0.36016
L-LDL-CE_%	0.852428	0.83 - 0.87	4.38358e-46	0.687279	0.000231844	0.872742	0.85 - 0.89	1.45158e-29	0.248183	0.20001	0.984547	0.95 - 1.02	0.339486	0	0.644461
L-LDL-FC_%	0.950754	0.93 - 0.97	5.74362e-05	0.620421	0.00228667	1.03372	0.99 - 1.08	0.103852	0	0.601519	0.974299	0.93 - 1.03	0.318219	0.412339	0.0663421
L-LDL-TG_%	1.27785	1.25 - 1.31	8.80887e-77	0.8763	2.70732e-14	1.20166	1.17 - 1.24	1.01981e-34	0.656186	0.000764408	1.04312	1.00 - 1.09	0.0376793	0.303611	0.148883
M-LDL-PL_%	0.989508	0.96 - 1.02	0.458474	0.662942	0.000602715	1.04623	1.01 - 1.08	0.00357081	0.309715	0.143544	0.964804	0.93 - 1.00	0.0427518	0.131481	0.315767
M-LDL-C_%	0.88996	0.87 - 0.91	2.53338e-25	0.78424	4.16444e-07	0.898045	0.88 - 0.92	9.73318e-17	0.420299	0.0615381	1.00614	0.97 - 1.04	0.720251	0.185164	0.261926
M-LDL-CE_%	0.917332	0.90 - 0.94	2.15709e-16	0.690951	0.000197717	0.912551	0.89 - 0.93	1.05373e-15	0.0896162	0.357451	0.99761	0.97 - 1.03	0.877175	0.241754	0.206188
M-LDL-FC_%	0.99172	0.96 - 1.02	0.567848	0.443592	0.0486016	1.07462	1.04 - 1.11	2.17335e-06	0.227393	0.220128	0.993159	0.96 - 1.03	0.69483	0.302916	0.149496
M-LDL-TG_%	1.29566	1.26 - 1.33	2.09232e-80	0.883953	1.90963e-15	1.19912	1.16 - 1.24	4.65886e-33	0.744119	1.09101e-05	1.04892	1.01 - 1.09	0.0187015	0.39016	0.080714
S-LDL-PL_%	0.995101	0.97 - 1.02	0.729567	0.673415	0.00040764	1.06071	1.03 - 1.09	9.38128e-05	0.32965	0.126602	0.980873	0.95 - 1.01	0.258724	0.201396	0.24575
S-LDL-C_%	0.909785	0.89 - 0.93	3.72662e-16	0.780546	5.9451e-07	0.899476	0.88 - 0.92	2.23739e-14	0.356683	0.104984	1.00419	0.97 - 1.04	0.814066	0.205467	0.241711
S-LDL-CE_%	0.933311	0.91 - 0.95	4.15864e-10	0.763474	2.6306e-06	0.918342	0.90 - 0.94	3.04356e-12	0.572412	0.00712789	0.995212	0.96 - 1.03	0.773676	0.291368	0.159788
S-LDL-FC_%	0.958907	0.93 - 0.99	0.00391237	0.767515	1.89064e-06	1.0473	1.02 - 1.08	0.00259166	0.559847	0.00914342	0.981017	0.95 - 1.01	0.269641	0.285135	0.165434
S-LDL-TG_%	1.23145	1.20 - 1.26	8.2475e-53	0.848189	4.15495e-11	1.21578	1.17 - 1.26	8.01573e-29	0.692138	0.000187625	1.03232	0.99 - 1.08	0.172587	0.38299	0.0856604
XL-HDL-PL_%	1.00102	0.97 - 1.03	0.941166	0.676964	0.000354682	1.07858	1.04 - 1.12	3.99829e-05	0.0236213	0.421245	1.02806	0.99 - 1.07	0.139132	0.262009	0.186873
XL-HDL-C_%	0.901995	0.88 - 0.93	7.96211e-15	0.73575	1.87883e-05	0.878321	0.85 - 0.90	3.46073e-18	0	0.894373	0.948127	0.92 - 0.98	0.00118547	0.309378	0.143837
XL-HDL-CE_%	0.921279	0.90 - 0.95	6.7003e-10	0.682214	0.000286804	0.891443	0.87 - 0.92	3.64622e-15	0	0.709026	0.944896	0.92 - 0.97	0.000336023	0.469217	0.0363447
XL-HDL-FC_%	0.90773	0.89 - 0.93	7.81195e-20	0.55393	0.0102208	0.924975	0.90 - 0.95	4.72176e-12	0	0.584546	0.971444	0.95 - 1.00	0.023379	0.0191058	0.425492
XL-HDL-TG_%	1.1129	1.08 - 1.14	1.29824e-14	0.53936	0.0132494	1.16822	1.12 - 1.22	8.93654e-14	0	0.550865	1.05474	1.01 - 1.11	0.0294885	0.0988167	0.348347
L-HDL-PL_%	0.975092	0.95 - 1.00	0.0599834	0.593084	0.00454342	0.980058	0.95 - 1.01	0.129445	0.761156	3.16171e-06	1.01089	0.98 - 1.04	0.486302	0.471394	0.0353999
L-HDL-C_%	0.957466	0.94 - 0.98	0.000139054	0.1329	0.314345	0.983771	0.96 - 1.01	0.213382	0.307834	0.145182	0.985361	0.96 - 1.01	0.309566	0	0.752531
L-HDL-CE_%	0.973437	0.95 - 1.00	0.0213563	0.118295	0.328959	0.993249	0.97 - 1.02	0.581975	0.437771	0.0516757	0.98188	0.96 - 1.01	0.174563	0.024318	0.420589
L-HDL-FC_%	0.940702	0.92 - 0.96	2.36551e-07	0.394756	0.0776189	0.968513	0.94 - 1.00	0.0363713	0	0.650588	0.988298	0.96 - 1.02	0.468756	0	0.459159
L-HDL-TG_%	1.09235	1.06 - 1.12	3.04002e-10	0	0.991524	1.06933	1.03 - 1.10	5.75986e-05	0	0.611546	1.00582	0.97 - 1.04	0.761369	0	0.448568
M-HDL-PL_%	1.16536	1.14 - 1.19	3.03406e-34	0.935922	5.35442e-31	1.11667	1.09 - 1.15	3.4129e-17	0.885642	1.01163e-15	1.04243	1.01 - 1.07	0.00776898	0.693098	0.000179779
M-HDL-C_%	0.866768	0.85 - 0.88	2.38674e-41	0.859986	2.79551e-12	0.901787	0.88 - 0.92	1.09385e-16	0.774497	1.03595e-06	0.966124	0.94 - 1.00	0.030901	0.365911	0.0980028
M-HDL-CE_%	0.869727	0.85 - 0.89	1.16949e-39	0.866304	5.34707e-13	0.908822	0.89 - 0.93	1.09727e-15	0.777281	8.05669e-07	0.955024	0.93 - 0.98	0.00165777	0	0.446113
M-HDL-FC_%	0.923948	0.90 - 0.94	2.45218e-13	0.801345	6.62398e-08	0.954408	0.93 - 0.98	0.000250993	0.740645	1.37372e-05	1.01092	0.98 - 1.04	0.491742	0.726756	3.23289e-05
M-HDL-TG_%	1.10267	1.07 - 1.13	4.48001e-12	0.626012	0.00195806	1.07215	1.03 - 1.11	0.000465779	0.484717	0.0299444	0.991805	0.95 - 1.04	0.722108	0.504305	0.0229341
S-HDL-PL_%	0.963946	0.94 - 0.99	0.00656177	0.683345	0.000273687	1.03535	1.01 - 1.07	0.0167349	0.510898	0.0208392	0.984747	0.95 - 1.02	0.358203	0.243229	0.204767
S-HDL-C_%	0.961348	0.94 - 0.99	0.00177049	0.81712	8.70052e-09	0.934004	0.91 - 0.96	3.19188e-06	0.531217	0.0151871	1.01224	0.98 - 1.05	0.514798	0.395411	0.0771827
S-HDL-CE_%	0.967188	0.95 - 0.99	0.00453718	0.841012	1.74271e-10	0.954324	0.93 - 0.98	0.000225492	0.387467	0.0825554	1.00626	0.97 - 1.04	0.730488	0.438585	0.0512396
S-HDL-FC_%	0.926154	0.90 - 0.95	1.69199e-08	0.867404	3.94148e-13	0.98312	0.96 - 1.01	0.222745	0.748631	8.00334e-06	0.974033	0.94 - 1.00	0.0903754	0.321578	0.133367
S-HDL-TG_%	1.17343	1.14 - 1.21	9.99571e-29	0.692305	0.000186236	1.18261	1.14 - 1.23	4.41526e-16	0.639928	0.00129827	1.01763	0.97 - 1.07	0.502544	0.104578	0.342628
VLDL-D	0.983105	0.96 - 1.01	0.224046	0.789293	2.50283e-07	0.790813	0.76 - 0.82	2.92961e-43	0.615734	0.00259366	0.852027	0.80 - 0.90	8.51373e-08	0.205789	0.241393
LDL-D	1.18325	1.15 - 1.21	3.63791e-37	0.713192	6.8191e-05	1.14231	1.11 - 1.17	1.23688e-21	0.610741	0.00295444	0.999939	0.97 - 1.04	0.997266	0.0596719	0.386763
HDL-D	0.981876	0.95 - 1.01	0.196881	0.696962	0.000150902	1.01277	0.98 - 1.05	0.482224	0.719189	4.95187e-05	1.03462	1.00 - 1.08	0.0827577	0.697019	0.000150511
Serum-C	0.881713	0.86 - 0.91	4.30898e-19	0.498007	0.0250588	0.872359	0.85 - 0.90	2.5328e-20	0.101244	0.345939	0.988807	0.95 - 1.03	0.557603	0.283117	0.167275
VLDL-C	0.962338	0.94 - 0.99	0.0086805	0.241615	0.206323	0.853208	0.82 - 0.89	3.89356e-15	0	0.821886	0.925947	0.88 - 0.97	0.00288784	0.155561	0.291604
Remnant-C	0.934167	0.91 - 0.96	2.68614e-06	0	0.663257	0.873082	0.85 - 0.90	1.65349e-16	0	0.824702	0.957095	0.92 - 1.00	0.0408961	0.0475606	0.398456
LDL-C	0.914289	0.89 - 0.94	1.86497e-12	0.188155	0.258937	0.909774	0.89 - 0.93	3.4258e-12	0.121479	0.325778	0.997739	0.96 - 1.03	0.898986	0.163929	0.283202
HDL-C	0.867684	0.85 - 0.89	6.35329e-26	0.752091	6.25702e-06	0.912178	0.88 - 0.94	6.37992e-08	0.663138	0.000598459	1.01066	0.97 - 1.05	0.594517	0.681745	0.000292389
HDL2-C	0.86259	0.84 - 0.89	6.00684e-29	0.779133	6.78918e-07	0.9182	0.89 - 0.95	3.71671e-07	0.700046	0.000130741	1.00242	0.97 - 1.04	0.899799	0.697304	0.000148549
HDL3-C	0.937142	0.91 - 0.96	5.59513e-07	0.487047	0.0290481	0.953326	0.93 - 0.98	0.000651426	0.117601	0.329652	1.02142	0.99 - 1.06	0.213756	0.143655	0.303557
EstC	0.855918	0.83 - 0.88	9.05215e-29	0.58689	0.00522939	0.857406	0.83 - 0.88	6.20578e-26	0.25249	0.195894	0.979165	0.94 - 1.02	0.272343	0.259036	0.189678
FreeC	0.94921	0.92 - 0.98	0.000298173	0.251064	0.197254	0.916695	0.89 - 0.94	6.96316e-09	0.0602367	0.386215	1.01247	0.98 - 1.05	0.508163	0.295475	0.156103
Serum-TG	1.0382	1.01 - 1.07	0.00848054	0.72242	4.14089e-05	1.00072	0.94 - 1.06	0.981665	0	0.850539	0.995592	0.93 - 1.07	0.905671	0.465465	0.0380088
VLDL-TG	0.998058	0.97 - 1.03	0.891153	0.703949	0.000108508	0.872571	0.81 - 0.94	0.000527899	0.0366654	0.408884	0.947364	0.87 - 1.03	0.219359	0.532058	0.0149786
LDL-TG	1.16584	1.13 - 1.20	1.03793e-24	0.594528	0.00439361	1.05647	1.02 - 1.09	0.00114623	0.201463	0.245684	1.03589	0.99 - 1.08	0.0912312	0.54152	0.0127656
HDL-TG	1.08569	1.06 - 1.12	1.41684e-08	0.635488	0.00148609	1.08564	1.05 - 1.13	1.1398e-05	0.250619	0.19768	1.03373	0.99 - 1.08	0.154395	0.191267	0.255832
TotPG	0.925548	0.90 - 0.95	1.21698e-07	0.81544	1.09961e-08	0.920647	0.89 - 0.95	7.96476e-08	0.68411	0.000265097	1.01297	0.98 - 1.05	0.496978	0.726829	3.21922e-05
TG/PG	1.09348	1.06 - 1.12	1.58237e-10	0.842123	1.40868e-10	1.11464	1.05 - 1.18	0.000472724	0.807624	3.0833e-08	0.976393	0.91 - 1.04	0.481529	0.778366	7.29037e-07
PC	0.929281	0.90 - 0.96	3.49031e-07	0.792081	1.86782e-07	0.923879	0.90 - 0.95	1.62251e-07	0.595202	0.004325	1.00792	0.97 - 1.05	0.671912	0.568403	0.00773214
SM	0.93891	0.91 - 0.97	1.39099e-05	0.576505	0.0144672	0.877123	0.85 - 0.90	5.14281e-17	0.702881	0.000411547	0.973167	0.94 - 1.01	0.132641	0.244487	0.278179
TotCho	0.917798	0.89 - 0.94	2.62741e-09	0.797834	9.93244e-08	0.908624	0.88 - 0.94	2.69644e-10	0.638935	0.00133858	1.00044	0.96 - 1.04	0.981098	0.634746	0.00151943
ApoA1	0.844426	0.82 - 0.87	2.90609e-32	0.84741	4.88776e-11	0.894091	0.87 - 0.92	7.42177e-13	0.696025	0.000157523	1.01014	0.97 - 1.05	0.599985	0.720094	4.71207e-05
ApoB	0.942716	0.92 - 0.97	4.53579e-05	0.0380295	0.407583	0.879834	0.85 - 0.91	2.49112e-14	0	0.618817	0.980013	0.94 - 1.02	0.33878	0.187885	0.259207
ApoB/ApoA1	1.02616	1.00 - 1.06	0.0716929	0.52026	0.0180866	0.939546	0.91 - 0.97	0.000490903	0.342239	0.116328	0.978514	0.94 - 1.02	0.292953	0.453732	0.0435019
TotFA	0.962618	0.94 - 0.99	0.00889067	0.632969	0.00160174	0.877546	0.85 - 0.91	1.0963e-12	0.139474	0.307753	0.95435	0.91 - 1.00	0.0509585	0.321216	0.133673
UnsatDeg	0.885321	0.86 - 0.91	4.60139e-20	0.850916	2.31779e-11	0.833568	0.81 - 0.86	4.20335e-29	0.616052	0.00257189	0.923479	0.88 - 0.97	0.000593001	0.133978	0.313264
DHA	0.939328	0.91 - 0.97	6.03211e-06	0.136213	0.311024	0.902977	0.88 - 0.93	1.36758e-12	0.307765	0.145243	0.966734	0.94 - 1.00	0.0311164	0.00729818	0.436513
LA	0.866819	0.84 - 0.89	2.15387e-25	0.661019	0.00064562	0.829798	0.81 - 0.85	8.64279e-40	0.700169	0.000129985	1.01635	0.98 - 1.06	0.435863	0.368471	0.0961036
FAw3	0.898638	0.87 - 0.92	1.00935e-13	0.424366	0.0591582	0.873383	0.85 - 0.90	1.29467e-19	0.258844	0.18986	0.947278	0.92 - 0.98	0.00133564	0.144894	0.302314
FAw6	0.865028	0.84 - 0.89	8.02938e-25	0.647352	0.00102659	0.818873	0.80 - 0.84	1.01838e-40	0.689392	0.000211661	0.990302	0.95 - 1.03	0.652098	0.445289	0.047725
PUFA	0.859256	0.84 - 0.88	1.24066e-26	0.661785	0.000628228	0.811547	0.79 - 0.84	2.20342e-43	0.701736	0.000120684	0.976486	0.93 - 1.02	0.288568	0.46493	0.0382496
MUFA	1.04469	1.02 - 1.07	0.00226245	0.779421	6.60876e-07	0.997427	0.96 - 1.04	0.902322	0	0.838379	1.0001	0.95 - 1.06	0.997185	0	0.846519
SFA	0.988112	0.96 - 1.02	0.403141	0.665674	0.000545742	0.924286	0.89 - 0.96	1.09886e-05	0.242504	0.205466	0.954549	0.91 - 1.00	0.05002	0.644021	0.00114224
DHA/FA	0.951018	0.93 - 0.98	0.000172002	0.173051	0.274052	0.939229	0.91 - 0.97	8.58885e-06	0	0.554586	0.976895	0.95 - 1.01	0.115266	0	0.453369
LA/FA	0.854836	0.83 - 0.88	1.43121e-35	0.797595	1.02045e-07	0.854311	0.83 - 0.88	3.62131e-30	0.625084	0.00200989	1.10144	1.04 - 1.16	0.000485032	0	0.801793
FAw3/FA	0.913474	0.89 - 0.94	2.78983e-11	0.262141	0.186748	0.91597	0.89 - 0.94	1.36934e-09	0	0.683955	0.952623	0.92 - 0.98	0.00191892	0	0.643642
FAw6/FA	0.846069	0.83 - 0.87	3.00884e-39	0.865295	7.0418e-13	0.805608	0.78 - 0.83	3.31448e-43	0.687938	0.000225389	1.1068	1.01 - 1.21	0.0294097	0	0.614193
PUFA/FA	0.841209	0.82 - 0.86	4.01903e-43	0.873032	7.58269e-14	0.783307	0.76 - 0.81	1.68652e-52	0.741801	1.27324e-05	0.777817	0.75 - 0.80	1.06162e-47	0.708537	8.65253e-05
MUFA/FA	1.16563	1.13 - 1.20	3.99099e-28	0.876947	2.19265e-14	1.22832	1.19 - 1.27	1.98576e-30	0.795518	1.28678e-07	1.07226	1.02 - 1.13	0.0110088	0.508358	0.0216306
SFA/FA	1.0792	1.05 - 1.11	1.49696e-08	0.693012	0.000180473	1.08585	1.06 - 1.12	2.42137e-09	0.7237	3.85265e-05	0.954182	0.92 - 0.99	0.00529909	0.579181	0.00618666
Glc	1.15017	1.12 - 1.18	1.11633e-32	0.592447	0.00461065	1.12447	1.10 - 1.15	2.25746e-21	0.0207955	0.423905	1.15997	1.13 - 1.19	2.22253e-29	0.563884	0.00845634
Lac	1.11678	1.09 - 1.15	1.25008e-15	0.68973	0.000208564	1.08404	1.05 - 1.12	2.44796e-08	0.548283	0.0113298	1.06424	1.03 - 1.10	6.23695e-05	0.276805	0.173071
Pyr	1.11591	1.08 - 1.15	1.10274e-13	0.804554	3.86015e-07	1.07006	1.04 - 1.10	2.99267e-05	0.701897	0.00042905	1.03779	0.99 - 1.08	0.0972297	0.609196	0.00746973
Cit	1.00192	0.97 - 1.03	0.89371	0.586441	0.00528193	1.0996	1.07 - 1.13	5.25002e-11	0.465722	0.0378935	1.04203	1.01 - 1.07	0.00794392	0.47612	0.0334001
Ala	0.988997	0.96 - 1.02	0.429579	0.813448	1.44285e-08	0.996133	0.97 - 1.03	0.798814	0.641951	0.00121917	1.02241	0.99 - 1.06	0.224733	0.465977	0.0377789
Gln	0.902738	0.88 - 0.93	1.49343e-14	0.651859	0.000885117	0.967719	0.94 - 1.00	0.0228622	0.715737	5.96437e-05	1.03252	1.00 - 1.07	0.0493217	0.54945	0.0110941
His	0.81328	0.79 - 0.83	1.18555e-55	0.810806	2.04905e-08	0.902771	0.88 - 0.93	1.28933e-12	0.703693	0.00010986	0.933118	0.90 - 0.96	1.1497e-05	0.235053	0.212671
Ile	0.991423	0.96 - 1.02	0.538127	0.56768	0.00784492	0.959612	0.93 - 0.99	0.0248432	0.757224	4.28069e-06	1.22839	1.14 - 1.32	2.1403e-08	0.393492	0.0784643
Leu	0.941175	0.91 - 0.97	2.8071e-05	0.666649	0.00052651	0.921679	0.89 - 0.95	5.09021e-07	0.727186	3.15298e-05	0.822225	0.76 - 0.89	7.33944e-07	0.351736	0.108814
Val	0.907922	0.88 - 0.93	4.12721e-11	0.526878	0.0162947	0.915576	0.89 - 0.94	3.78354e-09	0.381514	0.0866961	0.866149	0.82 - 0.92	1.04249e-06	0.0706042	0.376123
Phe	1.20061	1.17 - 1.23	9.91005e-41	0.738762	1.55195e-05	1.115	1.08 - 1.15	8.88044e-14	0.387818	0.0823141	1.13227	1.09 - 1.17	2.38549e-12	0.436308	0.052465
Tyr	1.00715	0.98 - 1.04	0.618143	0.332814	0.123987	1.02	0.99 - 1.05	0.175738	0.191616	0.255484	1.00513	0.97 - 1.04	0.786223	0.18815	0.258943
Ace	0.985552	0.96 - 1.01	0.298369	0.483434	0.0304454	1.00687	0.98 - 1.04	0.63017	0.214477	0.232804	0.996063	0.97 - 1.03	0.788771	0.170208	0.276902
AcAce	1.05361	1.03 - 1.08	0.000126787	0.65051	0.0009257	1.05521	1.03 - 1.08	8.28002e-05	0.348416	0.111417	1.08189	1.05 - 1.11	1.7307e-08	0.352258	0.108407
bOHBut	1.10119	1.07 - 1.13	6.22141e-13	0.791897	1.90487e-07	1.05861	1.03 - 1.09	0.000111487	0.59516	0.00432921	1.06953	1.03 - 1.11	0.00119416	0.599849	0.00387338
Crea	1.11664	1.08 - 1.15	1.57437e-13	0.455138	0.0428201	1.0402	1.01 - 1.07	0.0113191	0.499493	0.0245466	1.04602	1.01 - 1.08	0.00493574	0.16747	0.279649
Alb	0.865652	0.84 - 0.89	7.13739e-26	0.811721	1.81681e-08	0.796555	0.77 - 0.82	5.68531e-57	0.717564	5.40846e-05	0.892891	0.87 - 0.92	9.96083e-13	0.522655	0.0174237
GlycA	1.2448	1.21 - 1.28	9.10669e-61	0.755276	4.95408e-06	1.49122	1.44 - 1.54	1.01117e-132	0.693066	0.000180034	1.32337	1.27 - 1.38	7.44793e-41	0.448899	0.0458919
HR; hazard ratio, CI; conference interval, P; P-value, I2; heterogeneity statistic, het; heterogeneity.
