# Supplementary material for: A metabolic profile of all-cause mortality risk identified in an observational study of 44,168 individuals
Source: Nat Commun. 2019 Aug 20;10:3346. doi: 10.1038/s41467-019-11311-9 (PMC6702196; doi:10.1038/s41467-019-11311-9)
Supplement: Supplementary file 5 — Supplementary Data 2 [file 41467_2019_11311_MOESM5_ESM.xlsx]

## Sheet: Supplementary_Data_2
Supplementary Data 2. Description of NMR-measured metabolic biomarkers included in this study.
Biomarker	Description	Original unit	Included in stepwise selection
XXL-VLDL-P	Concentration of chylomicrons and extremely large VLDL particles	mol/l
XXL-VLDL-L	Total lipids in chylomicrons and extremely large VLDL	mmol/l	X
XXL-VLDL-PL	Phospholipids in chylomicrons and extremely large VLDL	mmol/l
XXL-VLDL-C	Total cholesterol in chylomicrons and extremely large VLDL	mmol/l
XXL-VLDL-CE	Cholesterol esters in chylomicrons and extremely large VLDL	mmol/l
XXL-VLDL-FC	Free cholesterol in chylomicrons and extremely large VLDL	mmol/l
XXL-VLDL-TG	Triglycerides in chylomicrons and extremely large VLDL	mmol/l
XL-VLDL-P	Concentration of very large VLDL particles	mol/l
XL-VLDL-L	Total lipids in very large VLDL	mmol/l	X
XL-VLDL-PL	Phospholipids in very large VLDL	mmol/l
XL-VLDL-C	Total cholesterol in very large VLDL	mmol/l
XL-VLDL-CE	Cholesterol esters in very large VLDL	mmol/l
XL-VLDL-FC	Free cholesterol in very large VLDL	mmol/l
XL-VLDL-TG	Triglycerides in very large VLDL	mmol/l
L-VLDL-P	Concentration of large VLDL particles	mol/l
L-VLDL-L	Total lipids in large VLDL	mmol/l	X
L-VLDL-PL	Phospholipids in large VLDL	mmol/l
L-VLDL-C	Total cholesterol in large VLDL	mmol/l
L-VLDL-CE	Cholesterol esters in large VLDL	mmol/l
L-VLDL-FC	Free cholesterol in large VLDL	mmol/l
L-VLDL-TG	Triglycerides in large VLDL	mmol/l
M-VLDL-P	Concentration of medium VLDL particles	mol/l
M-VLDL-L	Total lipids in medium VLDL	mmol/l	X
M-VLDL-PL	Phospholipids in medium VLDL	mmol/l
M-VLDL-C	Total cholesterol in medium VLDL	mmol/l
M-VLDL-CE	Cholesterol esters in medium VLDL	mmol/l
M-VLDL-FC	Free cholesterol in medium VLDL	mmol/l
M-VLDL-TG	Triglycerides in medium VLDL	mmol/l
S-VLDL-P	Concentration of small VLDL particles	mol/l
S-VLDL-L	Total lipids in small VLDL	mmol/l	X
S-VLDL-PL	Phospholipids in small VLDL	mmol/l
S-VLDL-C	Total cholesterol in small VLDL	mmol/l
S-VLDL-CE	Cholesterol esters in small VLDL	mmol/l
S-VLDL-FC	Free cholesterol in small VLDL	mmol/l
S-VLDL-TG	Triglycerides in small VLDL	mmol/l
XS-VLDL-P	Concentration of very small VLDL particles	mol/l
XS-VLDL-L	Total lipids in very small VLDL	mmol/l	X
XS-VLDL-PL	Phospholipids in very small VLDL	mmol/l
XS-VLDL-C	Total cholesterol in very small VLDL	mmol/l
XS-VLDL-CE	Cholesterol esters in very small VLDL	mmol/l
XS-VLDL-FC	Free cholesterol in very small VLDL	mmol/l
XS-VLDL-TG	Triglycerides in very small VLDL	mmol/l
IDL-P	Concentration of IDL particles	mol/l
IDL-L	Total lipids in IDL	mmol/l	X
IDL-PL	Phospholipids in IDL	mmol/l
IDL-C	Total cholesterol in IDL	mmol/l	X
IDL-CE	Cholesterol esters in IDL	mmol/l
IDL-FC	Free cholesterol in IDL	mmol/l
IDL-TG	Triglycerides in IDL	mmol/l
L-LDL-P	Concentration of large LDL particles	mol/l
L-LDL-L	Total lipids in large LDL	mmol/l	X
L-LDL-PL	Phospholipids in large LDL	mmol/l
L-LDL-C	Total cholesterol in large LDL	mmol/l
L-LDL-CE	Cholesterol esters in large LDL	mmol/l
L-LDL-FC	Free cholesterol in large LDL	mmol/l
L-LDL-TG	Triglycerides in large LDL	mmol/l
M-LDL-P	Concentration of medium LDL particles	mol/l
M-LDL-L	Total lipids in medium LDL	mmol/l	X
M-LDL-PL	Phospholipids in medium LDL	mmol/l
M-LDL-C	Total cholesterol in medium LDL	mmol/l
M-LDL-CE	Cholesterol esters in medium LDL	mmol/l
M-LDL-FC	Free cholesterol in medium LDL	mmol/l
M-LDL-TG	Triglycerides in medium LDL	mmol/l
S-LDL-P	Concentration of small LDL particles	mol/l
S-LDL-L	Total lipids in small LDL	mmol/l	X
S-LDL-PL	Phospholipids in small LDL	mmol/l
S-LDL-C	Total cholesterol in small LDL	mmol/l
S-LDL-CE	Cholesterol esters in small LDL	mmol/l
S-LDL-FC	Free cholesterol in small LDL	mmol/l
S-LDL-TG	Triglycerides in small LDL	mmol/l
XL-HDL-P	Concentration of very large HDL particles	mol/l
XL-HDL-L	Total lipids in very large HDL	mmol/l	X
XL-HDL-PL	Phospholipids in very large HDL	mmol/l
XL-HDL-C	Total cholesterol in very large HDL	mmol/l
XL-HDL-CE	Cholesterol esters in very large HDL	mmol/l
XL-HDL-FC	Free cholesterol in very large HDL	mmol/l
XL-HDL-TG	Triglycerides in very large HDL	mmol/l
L-HDL-P	Concentration of large HDL particles	mol/l
L-HDL-L	Total lipids in large HDL	mmol/l	X
L-HDL-PL	Phospholipids in large HDL	mmol/l
L-HDL-C	Total cholesterol in large HDL	mmol/l
L-HDL-CE	Cholesterol esters in large HDL	mmol/l
L-HDL-FC	Free cholesterol in large HDL	mmol/l
L-HDL-TG	Triglycerides in large HDL	mmol/l
M-HDL-P	Concentration of medium HDL particles	mol/l
M-HDL-L	Total lipids in medium HDL	mmol/l	X
M-HDL-PL	Phospholipids in medium HDL	mmol/l
M-HDL-C	Total cholesterol in medium HDL	mmol/l
M-HDL-CE	Cholesterol esters in medium HDL	mmol/l
M-HDL-FC	Free cholesterol in medium HDL	mmol/l
M-HDL-TG	Triglycerides in medium HDL	mmol/l
S-HDL-P	Concentration of small HDL particles	mol/l
S-HDL-L	Total lipids in small HDL	mmol/l	X
S-HDL-PL	Phospholipids in small HDL	mmol/l
S-HDL-C	Total cholesterol in small HDL	mmol/l
S-HDL-CE	Cholesterol esters in small HDL	mmol/l
S-HDL-FC	Free cholesterol in small HDL	mmol/l
S-HDL-TG	Triglycerides in small HDL	mmol/l
XXL-VLDL-PL_%	Phospholipids to total lipds ratio in chylomicrons and extremely large VLDL	%
XXL-VLDL-C_%	Total cholesterol to total lipids ratio in chylomicrons and extremely large VLDL	%
XXL-VLDL-CE_%	Cholesterol esters to total lipids ratio in chylomicrons and extremely large VLDL	%
XXL-VLDL-FC_%	Free cholesterol to total lipids ratio in chylomicrons and extremely large VLDL	%
XXL-VLDL-TG_%	Triglycerides to total lipids ratio in chylomicrons and extremely large VLDL	%
XL-VLDL-PL_%	Phospholipids to total lipds ratio in very large VLDL	%
XL-VLDL-C_%	Total cholesterol to total lipids ratio in very large VLDL	%
XL-VLDL-CE_%	Cholesterol esters to total lipids ratio in very large VLDL	%
XL-VLDL-FC_%	Free cholesterol to total lipids ratio in very large VLDL	%
XL-VLDL-TG_%	Triglycerides to total lipids ratio in very large VLDL	%
L-VLDL-PL_%	Phospholipids to total lipds ratio in large VLDL	%
L-VLDL-C_%	Total cholesterol to total lipids ratio in large VLDL	%
L-VLDL-CE_%	Cholesterol esters to total lipids ratio in large VLDL	%
L-VLDL-FC_%	Free cholesterol to total lipids ratio in large VLDL	%
L-VLDL-TG_%	Triglycerides to total lipids ratio in large VLDL	%
M-VLDL-PL_%	Phospholipids to total lipds ratio in medium VLDL	%
M-VLDL-C_%	Total cholesterol to total lipids ratio in medium VLDL	%
M-VLDL-CE_%	Cholesterol esters to total lipids ratio in medium VLDL	%
M-VLDL-FC_%	Free cholesterol to total lipids ratio in medium VLDL	%
M-VLDL-TG_%	Triglycerides to total lipids ratio in medium VLDL	%
S-VLDL-PL_%	Phospholipids to total lipds ratio in small VLDL	%
S-VLDL-C_%	Total cholesterol to total lipids ratio in small VLDL	%
S-VLDL-CE_%	Cholesterol esters to total lipids ratio in small VLDL	%
S-VLDL-FC_%	Free cholesterol to total lipids ratio in small VLDL	%
S-VLDL-TG_%	Triglycerides to total lipids ratio in small VLDL	%
XS-VLDL-PL_%	Phospholipids to total lipds ratio in very small VLDL	%
XS-VLDL-C_%	Total cholesterol to total lipids ratio in very small VLDL	%
XS-VLDL-CE_%	Cholesterol esters to total lipids ratio in very small VLDL	%
XS-VLDL-FC_%	Free cholesterol to total lipids ratio in very small VLDL	%
XS-VLDL-TG_%	Triglycerides to total lipids ratio in very small VLDL	%
IDL-PL_%	Phospholipids to total lipds ratio in IDL	%
IDL-C_%	Total cholesterol to total lipids ratio in IDL	%
IDL-CE_%	Cholesterol esters to total lipids ratio in IDL	%
IDL-FC_%	Free cholesterol to total lipids ratio in IDL	%
IDL-TG_%	Triglycerides to total lipids ratio in IDL	%
L-LDL-PL_%	Phospholipids to total lipds ratio in large LDL	%
L-LDL-C_%	Total cholesterol to total lipids ratio in large LDL	%
L-LDL-CE_%	Cholesterol esters to total lipids ratio in large LDL	%
L-LDL-FC_%	Free cholesterol to total lipids ratio in large LDL	%
L-LDL-TG_%	Triglycerides to total lipids ratio in large LDL	%
M-LDL-PL_%	Phospholipids to total lipds ratio in medium LDL	%
M-LDL-C_%	Total cholesterol to total lipids ratio in medium LDL	%
M-LDL-CE_%	Cholesterol esters to total lipids ratio in medium LDL	%
M-LDL-FC_%	Free cholesterol to total lipids ratio in medium LDL	%
M-LDL-TG_%	Triglycerides to total lipids ratio in medium LDL	%
S-LDL-PL_%	Phospholipids to total lipds ratio in small LDL	%
S-LDL-C_%	Total cholesterol to total lipids ratio in small LDL	%
S-LDL-CE_%	Cholesterol esters to total lipids ratio in small LDL	%
S-LDL-FC_%	Free cholesterol to total lipids ratio in small LDL	%
S-LDL-TG_%	Triglycerides to total lipids ratio in small LDL	%
XL-HDL-PL_%	Phospholipids to total lipds ratio in very large HDL	%
XL-HDL-C_%	Total cholesterol to total lipids ratio in very large HDL	%
XL-HDL-CE_%	Cholesterol esters to total lipids ratio in very large HDL	%
XL-HDL-FC_%	Free cholesterol to total lipids ratio in very large HDL	%
XL-HDL-TG_%	Triglycerides to total lipids ratio in very large HDL	%
L-HDL-PL_%	Phospholipids to total lipds ratio in large HDL	%
L-HDL-C_%	Total cholesterol to total lipids ratio in large HDL	%
L-HDL-CE_%	Cholesterol esters to total lipids ratio in large HDL	%
L-HDL-FC_%	Free cholesterol to total lipids ratio in large HDL	%
L-HDL-TG_%	Triglycerides to total lipids ratio in large HDL	%
M-HDL-PL_%	Phospholipids to total lipds ratio in medium HDL	%
M-HDL-C_%	Total cholesterol to total lipids ratio in medium HDL	%
M-HDL-CE_%	Cholesterol esters to total lipids ratio in medium HDL	%
M-HDL-FC_%	Free cholesterol to total lipids ratio in medium HDL	%
M-HDL-TG_%	Triglycerides to total lipids ratio in medium HDL	%
S-HDL-PL_%	Phospholipids to total lipds ratio in small HDL	%
S-HDL-C_%	Total cholesterol to total lipids ratio in small HDL	%
S-HDL-CE_%	Cholesterol esters to total lipids ratio in small HDL	%
S-HDL-FC_%	Free cholesterol to total lipids ratio in small HDL	%
S-HDL-TG_%	Triglycerides to total lipids ratio in small HDL	%
VLDL-D	Mean diameter for VLDL particles	nm	X
LDL-D	Mean diameter for LDL particles	nm	X
HDL-D	Mean diameter for HDL particles	nm	X
Serum-C	Serum total cholesterol	mmol/l	X
VLDL-C	Total cholesterol in VLDL	mmol/l	X
Remnant-C	Remnant cholesterol (non-HDL, non-LDL -cholesterol)	mmol/l
LDL-C	Total cholesterol in LDL	mmol/l	X
HDL-C	Total cholesterol in HDL	mmol/l	X
HDL2-C	Total cholesterol in HDL2	mmol/l	X
HDL3-C	Total cholesterol in HDL3	mmol/l	X
EstC	Esterified cholesterol	mmol/l
FreeC	Free cholesterol	mmol/l
Serum-TG	Serum total triglycerides	mmol/l	X
VLDL-TG	Triglycerides in VLDL	mmol/l
LDL-TG	Triglycerides in LDL	mmol/l
HDL-TG	Triglycerides in HDL	mmol/l
TotPG	Total phosphoglycerides	mmol/l	X
TG/PG	Ratio of triglycerides to phosphoglycerides
PC	Phosphatidylcholine and other cholines	mmol/l	X
SM	Sphingomyelins	mmol/l	X
TotCho	Total cholines	mmol/l	X
ApoA1	Apolipoprotein A-I	g/l	X
ApoB	Apolipoprotein B	g/l	X
ApoB/ApoA1	Ratio of apolipoprotein B to apolipoprotein A-I
TotFA	Total fatty acids	mmol/l	X
UnsatDeg	Estimated degree of unsaturation		X
DHA	22:6, docosahexaenoic acid	mmol/l	X
LA	18:2, linoleic acid	mmol/l	X
FAw3	Omega-3 fatty acids	mmol/l	X
FAw6	Omega-6 fatty acids	mmol/l	X
PUFA	Polyunsaturated fatty acids	mmol/l	X
MUFA	Monounsaturated fatty acids; 16:1, 18:1	mmol/l	X
SFA	Saturated fatty acids	mmol/l	X
DHA/FA	Ratio of 22:6 docosahexaenoic acid to total fatty acids	%
LA/FA	Ratio of 18:2 linoleic acid to total fatty acids	%
FAw3/FA	Ratio of omega-3 fatty acids to total fatty acids	%	X
FAw6/FA	Ratio of omega-6 fatty acids to total fatty acids	%	X
PUFA/FA	Ratio of polyunsaturated fatty acids to total fatty acids	%	X
MUFA/FA	Ratio of monounsaturated fatty acids to total fatty acids	%	X
SFA/FA	Ratio of saturated fatty acids to total fatty acids	%	X
Glc	Glucose	mmol/l	X
Lac	Lactate	mmol/l	X
Pyr	Pyruvate	mmol/l	X
Cit	Citrate	mmol/l	X
Ala	Alanine	mmol/l	X
Gln	Glutamine	mmol/l	X
His	Histidine	mmol/l	X
Ile	Isoleucine	mmol/l	X
Leu	Leucine	mmol/l	X
Val	Valine	mmol/l	X
Phe	Phenylalanine	mmol/l	X
Tyr	Tyrosine	mmol/l	X
Ace	Acetate	mmol/l	X
AcAce	Acetoacetate	mmol/l	X
bOHBut	3-hydroxybutyrate	mmol/l	X
Crea	Creatinine	mmol/l	X
Alb	Albumin	signal area	X
GlycA	Glycoprotein acetyls, mainly a1-acid glycoprotein	mmol/l	X
