# Supplementary material for: A metabolic profile of all-cause mortality risk identified in an observational study of 44,168 individuals
Source: Nat Commun. 2019 Aug 20;10:3346. doi: 10.1038/s41467-019-11311-9 (PMC6702196; doi:10.1038/s41467-019-11311-9)
Supplement: Supplementary file 6 — Supplementary Data 3 [file 41467_2019_11311_MOESM6_ESM.xlsx]

## Sheet: Supplementary_Data_3
Supplementary Data 3. Association of metabolic biomarkers with all-cause mortality, stratified by sex.
	Men				Women
Biomarker	HR	95% CI	P-value	I2	HR	95% CI	P-value	I2	P (diff)
XXL-VLDL-P	1.02457	0.99 - 1.06	0.158048	0.457117	1.00573	0.97 - 1.04	0.764566	0.713717	0.47011
XXL-VLDL-L	1.01247	0.98 - 1.05	0.482519	0.463215	0.991028	0.95 - 1.03	0.648324	0.703147	0.419113
XXL-VLDL-PL	1.00718	0.97 - 1.04	0.682255	0.569927	0.984216	0.95 - 1.02	0.426924	0.701709	0.385499
XXL-VLDL-C	1.02171	0.99 - 1.06	0.222926	0.272305	0.991801	0.95 - 1.03	0.676627	0.698319	0.261503
XXL-VLDL-CE	1.0166	0.98 - 1.05	0.362535	0.121805	0.983176	0.95 - 1.02	0.392817	0.646479	0.213181
XXL-VLDL-FC	1.03031	1.00 - 1.07	0.0807388	0.437236	1.00588	0.97 - 1.05	0.763823	0.741381	0.355349
XXL-VLDL-TG	1.01456	0.98 - 1.05	0.408926	0.461032	0.993692	0.96 - 1.03	0.747363	0.706571	0.429634
XL-VLDL-P	1.02251	0.99 - 1.06	0.204314	0.62794	1.04005	1.00 - 1.08	0.0470896	0.621466	0.519802
XL-VLDL-L	1.01753	0.98 - 1.05	0.333649	0.611675	1.03153	0.99 - 1.07	0.119695	0.647065	0.610831
XL-VLDL-PL	1.02392	0.99 - 1.06	0.177058	0.539393	1.02942	0.99 - 1.07	0.144636	0.597749	0.839644
XL-VLDL-C	1.01843	0.98 - 1.05	0.305442	0.4358	1.02601	0.99 - 1.07	0.195691	0.629683	0.781137
XL-VLDL-CE	1.01812	0.98 - 1.05	0.312959	0.378492	1.02949	0.99 - 1.07	0.138346	0.649699	0.675012
XL-VLDL-FC	1.0213	0.99 - 1.06	0.231235	0.480661	1.02404	0.98 - 1.06	0.23425	0.604608	0.919674
XL-VLDL-TG	1.0224	0.99 - 1.06	0.212142	0.669164	1.03965	1.00 - 1.08	0.048865	0.654784	0.52869
L-VLDL-P	1.01162	0.98 - 1.05	0.526475	0.723514	1.03374	0.99 - 1.07	0.095004	0.626392	0.422521
L-VLDL-L	0.995796	0.96 - 1.03	0.822102	0.721074	1.02268	0.98 - 1.06	0.268197	0.66365	0.334304
L-VLDL-PL	1.01352	0.98 - 1.05	0.465565	0.678046	1.03334	0.99 - 1.07	0.0985819	0.607116	0.474452
L-VLDL-C	1.00018	0.96 - 1.04	0.992362	0.594126	1.02026	0.98 - 1.06	0.317008	0.642971	0.468191
L-VLDL-CE	0.994171	0.96 - 1.03	0.756918	0.460094	1.01635	0.98 - 1.06	0.414219	0.637297	0.420836
L-VLDL-FC	1.01387	0.98 - 1.05	0.448875	0.672284	1.02997	0.99 - 1.07	0.13847	0.646956	0.559109
L-VLDL-TG	1.00262	0.97 - 1.04	0.886931	0.760661	1.03015	0.99 - 1.07	0.13935	0.663377	0.320584
M-VLDL-P	0.993007	0.96 - 1.03	0.709038	0.658558	1.01563	0.98 - 1.06	0.432022	0.666063	0.408646
M-VLDL-L	0.975069	0.94 - 1.01	0.191424	0.660847	1.00876	0.97 - 1.05	0.666642	0.649024	0.224974
M-VLDL-PL	0.992966	0.96 - 1.03	0.711517	0.624197	1.01685	0.98 - 1.06	0.400813	0.643829	0.388562
M-VLDL-C	0.984286	0.95 - 1.02	0.413459	0.445122	0.996692	0.96 - 1.04	0.870879	0.613961	0.655904
M-VLDL-CE	0.975909	0.94 - 1.01	0.211629	0.206977	0.982591	0.94 - 1.02	0.38645	0.503877	0.808448
M-VLDL-FC	1.0021	0.97 - 1.04	0.911524	0.62157	1.01756	0.98 - 1.06	0.385755	0.713095	0.578574
M-VLDL-TG	0.980909	0.95 - 1.02	0.309968	0.725735	1.01928	0.98 - 1.06	0.33954	0.640871	0.164014
S-VLDL-P	0.984495	0.95 - 1.02	0.424677	0.465571	1.01523	0.98 - 1.06	0.452333	0.57568	0.273357
S-VLDL-L	0.97044	0.93 - 1.01	0.135805	0.45505	1.00407	0.96 - 1.05	0.84343	0.537194	0.236462
S-VLDL-PL	0.971628	0.93 - 1.01	0.150616	0.495209	1.00022	0.96 - 1.04	0.991347	0.549652	0.308307
S-VLDL-C	0.9393	0.90 - 0.98	0.00213898	0.2198	0.959356	0.92 - 1.00	0.0477745	0.301077	0.470074
S-VLDL-CE	0.929417	0.89 - 0.97	0.000324029	0.0541042	0.939642	0.90 - 0.98	0.00283237	0.0420519	0.707339
S-VLDL-FC	0.965656	0.93 - 1.00	0.0785064	0.476756	0.997626	0.96 - 1.04	0.908556	0.569825	0.256183
S-VLDL-TG	1.00486	0.97 - 1.04	0.8018	0.567504	1.04632	1.01 - 1.09	0.0215731	0.631275	0.142764
XS-VLDL-P	1.00965	0.97 - 1.05	0.627076	0	0.996938	0.96 - 1.04	0.882406	0	0.658273
XS-VLDL-L	0.992784	0.95 - 1.03	0.715999	0	0.982565	0.94 - 1.02	0.402306	0	0.72069
XS-VLDL-PL	0.993033	0.96 - 1.03	0.720511	0	0.969244	0.93 - 1.01	0.136568	0	0.397742
XS-VLDL-C	0.953674	0.92 - 0.99	0.0160738	0	0.9294	0.89 - 0.97	0.000425622	0	0.367936
XS-VLDL-CE	0.948878	0.91 - 0.99	0.00706511	0	0.919263	0.88 - 0.96	5.25599e-05	0	0.266071
XS-VLDL-FC	0.968825	0.93 - 1.01	0.106752	0	0.95598	0.92 - 0.99	0.0266466	0	0.636582
XS-VLDL-TG	1.07365	1.03 - 1.11	0.00017273	0	1.0901	1.05 - 1.13	1.36897e-05	0.660666	0.579087
IDL-P	0.966871	0.93 - 1.00	0.0791847	0	0.940842	0.90 - 0.98	0.00375668	0	0.337966
IDL-L	0.955124	0.92 - 0.99	0.0151544	0	0.929502	0.89 - 0.97	0.000455156	0	0.333994
IDL-PL	0.961409	0.93 - 1.00	0.0356418	0	0.931507	0.89 - 0.97	0.000625229	0	0.25828
IDL-C	0.91938	0.89 - 0.95	4.07045e-06	0.072354	0.89518	0.86 - 0.93	5.07348e-08	0	0.328678
IDL-CE	0.907105	0.88 - 0.94	9.85785e-08	0.152642	0.888104	0.85 - 0.92	5.38587e-09	0	0.43899
IDL-FC	0.949215	0.92 - 0.98	0.00406307	0.010394	0.916384	0.88 - 0.95	1.95786e-05	0.154279	0.197874
IDL-TG	1.17617	1.13 - 1.22	5.47106e-19	0	1.15552	1.11 - 1.20	2.00845e-12	0.398427	0.51909
L-LDL-P	0.949303	0.91 - 0.99	0.00685185	0.198026	0.931744	0.89 - 0.97	0.000637604	0	0.508873
L-LDL-L	0.937752	0.90 - 0.97	0.000606655	0.16984	0.924376	0.89 - 0.96	0.000127991	0	0.6053
L-LDL-PL	0.917979	0.88 - 0.95	5.63752e-06	0.250717	0.905101	0.87 - 0.94	1.01132e-06	0	0.610952
L-LDL-C	0.915123	0.88 - 0.95	1.71409e-06	0.242306	0.907166	0.87 - 0.94	1.45965e-06	0	0.750255
L-LDL-CE	0.910762	0.88 - 0.94	5.91821e-07	0.306977	0.906419	0.87 - 0.94	1.30505e-06	0	0.862598
L-LDL-FC	0.930466	0.90 - 0.96	8.78951e-05	0.111619	0.909205	0.87 - 0.95	2.7355e-06	0.198719	0.398553
L-LDL-TG	1.18579	1.14 - 1.23	5.67751e-21	0.19432	1.14291	1.10 - 1.19	3.24401e-10	0.305851	0.18743
M-LDL-P	0.937588	0.90 - 0.97	0.00100641	0.490355	0.935054	0.90 - 0.97	0.00108469	0	0.924062
M-LDL-L	0.922104	0.89 - 0.96	1.98787e-05	0.479589	0.926202	0.89 - 0.96	0.000199713	0	0.874337
M-LDL-PL	0.893906	0.86 - 0.93	3.80699e-09	0.557066	0.898734	0.86 - 0.94	2.73404e-07	0	0.848354
M-LDL-C	0.907168	0.87 - 0.94	2.8745e-07	0.52008	0.916962	0.88 - 0.95	1.82699e-05	0.0234648	0.698713
M-LDL-CE	0.912668	0.88 - 0.95	1.58623e-06	0.536789	0.923753	0.89 - 0.96	7.65316e-05	0.109479	0.662382
M-LDL-FC	0.89436	0.86 - 0.93	4.69494e-09	0.534892	0.901164	0.87 - 0.94	3.54533e-07	0.110036	0.786221
M-LDL-TG	1.18484	1.14 - 1.23	1.42727e-21	0.256605	1.14514	1.10 - 1.19	3.85915e-11	0.245016	0.209258
S-LDL-P	0.90713	0.87 - 0.94	3.70634e-07	0.572248	0.909115	0.87 - 0.95	5.11788e-06	0	0.938568
S-LDL-L	0.895636	0.86 - 0.93	3.6295e-09	0.539029	0.901346	0.87 - 0.94	6.68953e-07	0	0.820634
S-LDL-PL	0.86108	0.83 - 0.89	2.87671e-16	0.660329	0.86572	0.83 - 0.90	6.36946e-12	0	0.846916
S-LDL-C	0.890651	0.86 - 0.92	7.95939e-10	0.512881	0.897332	0.86 - 0.93	1.34302e-07	0	0.788656
S-LDL-CE	0.902292	0.87 - 0.94	5.63375e-08	0.519071	0.907601	0.87 - 0.94	1.84178e-06	0	0.832752
S-LDL-FC	0.858073	0.83 - 0.89	2.96101e-16	0.587809	0.870292	0.84 - 0.91	3.11469e-11	0.0457342	0.614521
S-LDL-TG	1.12092	1.08 - 1.16	3.34759e-10	0	1.10075	1.06 - 1.15	2.00337e-06	0.600297	0.503874
XL-HDL-P	1.02987	0.99 - 1.07	0.155245	0.546738	0.939126	0.90 - 0.98	0.0012806	0.712337	0.00118547
XL-HDL-L	1.0095	0.97 - 1.05	0.638849	0.530066	0.925347	0.89 - 0.96	9.49443e-05	0.704072	0.00210173
XL-HDL-PL	1.04576	1.01 - 1.09	0.0269858	0.604185	0.953785	0.92 - 0.99	0.0174036	0.743916	0.00117706
XL-HDL-C	0.973521	0.94 - 1.01	0.182775	0.426871	0.906979	0.87 - 0.94	1.06041e-06	0.646339	0.0126382
XL-HDL-CE	0.972293	0.93 - 1.01	0.162585	0.371713	0.9078	0.87 - 0.94	1.39098e-06	0.625198	0.0156639
XL-HDL-FC	0.993569	0.95 - 1.03	0.755604	0.564977	0.918932	0.88 - 0.96	2.05249e-05	0.669778	0.00651142
XL-HDL-TG	1.1285	1.09 - 1.17	1.22366e-11	0	1.06068	1.02 - 1.10	0.00316941	0.499478	0.0206087
L-HDL-P	0.998542	0.96 - 1.04	0.943044	0.497589	0.917324	0.88 - 0.95	1.50527e-05	0.687472	0.00295932
L-HDL-L	0.979696	0.94 - 1.02	0.288548	0.476291	0.909385	0.87 - 0.95	2.40936e-06	0.66004	0.00763541
L-HDL-PL	0.978531	0.94 - 1.02	0.269027	0.416622	0.906638	0.87 - 0.94	9.44222e-07	0.682139	0.00646377
L-HDL-C	0.985131	0.95 - 1.02	0.453515	0.494002	0.912396	0.88 - 0.95	2.81787e-06	0.623928	0.00611199
L-HDL-CE	0.989581	0.95 - 1.03	0.602111	0.504791	0.917122	0.88 - 0.95	1.80526e-05	0.664737	0.00756795
L-HDL-FC	0.990906	0.95 - 1.03	0.6618	0.457885	0.912891	0.88 - 0.95	4.18462e-06	0.620526	0.00438255
L-HDL-TG	1.11443	1.07 - 1.16	8.27982e-08	0.675057	0.985835	0.95 - 1.02	0.470811	0.655403	1.4542e-05
M-HDL-P	0.847503	0.82 - 0.88	1.27107e-23	0.701991	0.775234	0.75 - 0.81	3.08289e-38	0.606865	0.000524418
M-HDL-L	0.855398	0.83 - 0.88	2.32231e-24	0.636726	0.78592	0.76 - 0.82	1.45074e-38	0.498012	0.000432015
M-HDL-PL	0.86041	0.83 - 0.89	1.09057e-20	0.713296	0.792646	0.76 - 0.82	1.57017e-34	0.645146	0.000980215
M-HDL-C	0.831285	0.80 - 0.86	1.45903e-28	0.693221	0.774832	0.75 - 0.81	4.66748e-39	0.612882	0.00613659
M-HDL-CE	0.826771	0.80 - 0.85	1.20914e-30	0.708318	0.774013	0.74 - 0.80	2.60025e-39	0.612156	0.00996044
M-HDL-FC	0.863707	0.83 - 0.90	6.95018e-15	0.77179	0.797934	0.77 - 0.83	1.73569e-26	0.764131	0.00519844
M-HDL-TG	0.985209	0.95 - 1.02	0.430002	0.604781	0.964486	0.93 - 1.00	0.0801655	0.511788	0.447612
S-HDL-P	0.871377	0.85 - 0.90	4.83379e-20	0.780767	0.862565	0.83 - 0.90	4.61889e-15	0.699725	0.673404
S-HDL-L	0.87851	0.85 - 0.90	4.12086e-19	0.739183	0.862226	0.83 - 0.89	8.11209e-16	0.647452	0.424615
S-HDL-PL	0.86743	0.84 - 0.89	1.05219e-20	0.816754	0.874577	0.84 - 0.91	5.48918e-13	0.676039	0.73281
S-HDL-C	0.88961	0.86 - 0.92	1.68919e-14	0.57303	0.869059	0.84 - 0.90	2.89116e-13	0.204882	0.340857
S-HDL-CE	0.925035	0.90 - 0.95	1.51507e-07	0.741423	0.897431	0.86 - 0.93	2.61498e-08	0.504446	0.215533
S-HDL-FC	0.837585	0.81 - 0.86	1.62631e-27	0.879437	0.847055	0.81 - 0.88	1.7994e-16	0.74161	0.664549
S-HDL-TG	1.09964	1.06 - 1.14	6.89447e-07	0.416541	1.10316	1.06 - 1.15	4.71481e-07	0.725177	0.906645
XXL-VLDL-PL_%	0.86654	0.84 - 0.90	4.6319e-18	0.831578	0.886291	0.85 - 0.93	3.13245e-08	0	0.410314
XXL-VLDL-C_%	1.08546	1.04 - 1.13	5.23026e-05	0.379004	1.09438	1.05 - 1.14	5.88554e-05	0.484415	0.786655
XXL-VLDL-CE_%	1.03714	1.00 - 1.08	0.0782285	0.496373	1.04742	1.00 - 1.09	0.0367344	0.563684	0.744995
XXL-VLDL-FC_%	1.07351	1.03 - 1.12	0.00108111	0.510545	1.08587	1.03 - 1.14	0.00153186	0.72013	0.735215
XXL-VLDL-TG_%	0.964128	0.93 - 1.00	0.0350154	0	0.940322	0.91 - 0.98	0.0013735	0.489721	0.334091
XL-VLDL-PL_%	1.0082	0.97 - 1.05	0.675632	0.261461	0.906497	0.87 - 0.95	6.78317e-06	0.557577	0.00028063
XL-VLDL-C_%	1.04206	1.00 - 1.08	0.0449213	0.790214	1.00654	0.97 - 1.05	0.753409	0.561855	0.235181
XL-VLDL-CE_%	0.991182	0.95 - 1.03	0.649858	0.81578	1.03221	0.99 - 1.08	0.13507	0.64335	0.159347
XL-VLDL-FC_%	1.02261	0.98 - 1.07	0.291786	0.517885	0.971367	0.93 - 1.01	0.14222	0.641113	0.076386
XL-VLDL-TG_%	0.939362	0.91 - 0.97	0.000372849	0.603467	0.996913	0.96 - 1.04	0.878586	0.223046	0.0265431
L-VLDL-PL_%	1.07697	1.03 - 1.13	0.00122555	0.427681	0.981159	0.94 - 1.02	0.358202	0.327649	0.00256506
L-VLDL-C_%	1.04468	1.00 - 1.09	0.0346817	0.816859	0.990227	0.95 - 1.03	0.611872	0.648767	0.0588832
L-VLDL-CE_%	1.02853	0.99 - 1.07	0.166118	0.823385	0.986798	0.95 - 1.03	0.497008	0.762774	0.141945
L-VLDL-FC_%	0.982131	0.94 - 1.02	0.370386	0.364084	0.965207	0.92 - 1.01	0.150793	0.232711	0.584913
L-VLDL-TG_%	0.926309	0.90 - 0.96	4.93093e-06	0.656966	0.922259	0.90 - 0.95	3.67877e-08	0.728713	0.844164
M-VLDL-PL_%	1.1141	1.07 - 1.16	1.93169e-07	0.405052	1.02482	0.98 - 1.07	0.234989	0.398978	0.00432184
M-VLDL-C_%	1.0699	1.03 - 1.11	0.000708634	0.717354	0.960902	0.92 - 1.00	0.0501828	0.366202	0.000164114
M-VLDL-CE_%	1.03904	1.00 - 1.08	0.0549385	0.731532	0.948117	0.91 - 0.99	0.00957577	0.555386	0.0013936
M-VLDL-FC_%	1.03615	0.99 - 1.09	0.140478	0.571172	1.02867	0.98 - 1.08	0.24348	0.591696	0.832101
M-VLDL-TG_%	0.87699	0.85 - 0.91	6.06419e-14	0.494712	1.00139	0.97 - 1.04	0.940598	0.194194	2.13645e-07
S-VLDL-PL_%	0.978005	0.94 - 1.02	0.303113	0.394388	0.950627	0.91 - 0.99	0.0118741	0.591489	0.336141
S-VLDL-C_%	0.950576	0.92 - 0.99	0.00722985	0.624076	0.890581	0.86 - 0.93	8.3003e-09	0.647496	0.0180774
S-VLDL-CE_%	0.954748	0.92 - 0.99	0.0122698	0.676925	0.889603	0.86 - 0.92	3.48904e-09	0.681167	0.00910025
S-VLDL-FC_%	0.925143	0.89 - 0.96	7.59442e-05	0.567677	0.942558	0.91 - 0.98	0.00276879	0.0866194	0.503633
S-VLDL-TG_%	1.03069	0.99 - 1.07	0.134102	0.588652	1.10712	1.06 - 1.15	5.68718e-07	0.609317	0.0125468
XS-VLDL-PL_%	0.97451	0.94 - 1.01	0.132196	0	0.930804	0.89 - 0.97	0.000629427	0.466077	0.0903518
XS-VLDL-C_%	0.900184	0.87 - 0.93	5.43309e-10	0.659391	0.859828	0.83 - 0.89	2.27836e-17	0.759116	0.0620798
XS-VLDL-CE_%	0.913848	0.88 - 0.94	1.07047e-07	0.617803	0.865796	0.84 - 0.90	9.14989e-16	0.719511	0.0285886
XS-VLDL-FC_%	0.916954	0.89 - 0.94	5.85942e-09	0.590022	0.920628	0.89 - 0.95	9.88217e-07	0.658824	0.859114
XS-VLDL-TG_%	1.09917	1.06 - 1.14	7.16816e-07	0.486958	1.14388	1.10 - 1.19	4.39182e-11	0.782196	0.153389
IDL-PL_%	1.01673	0.98 - 1.05	0.331458	0.554452	1.0261	0.98 - 1.07	0.224634	0	0.736211
IDL-C_%	0.843285	0.82 - 0.86	4.24137e-43	0.412107	0.787867	0.76 - 0.81	3.31714e-47	0.670255	0.000994414
IDL-CE_%	0.872478	0.86 - 0.89	3.81505e-42	0.747533	0.77764	0.75 - 0.81	8.14874e-45	0.421077	2.0539e-08
IDL-FC_%	0.939986	0.92 - 0.97	4.52659e-06	0.37487	0.913221	0.88 - 0.95	1.35354e-06	0.671716	0.211766
IDL-TG_%	1.24059	1.20 - 1.28	1.2012e-33	0.409317	1.2584	1.21 - 1.31	1.52866e-29	0.787702	0.598551
L-LDL-PL_%	0.975846	0.94 - 1.01	0.187763	0.397414	0.978935	0.94 - 1.02	0.337816	0.107332	0.913058
L-LDL-C_%	0.842241	0.82 - 0.87	1.8584e-32	0.623379	0.839675	0.81 - 0.87	2.60924e-24	0.651123	0.891975
L-LDL-CE_%	0.838912	0.81 - 0.86	1.72156e-30	0.704019	0.862345	0.83 - 0.89	1.20823e-17	0.329678	0.233234
L-LDL-FC_%	0.957042	0.93 - 0.99	0.00747974	0.328315	0.935757	0.90 - 0.97	0.000960481	0.597769	0.386268
L-LDL-TG_%	1.2886	1.25 - 1.33	1.07302e-47	0.772888	1.26208	1.21 - 1.31	1.01485e-29	0.800376	0.440956
M-LDL-PL_%	0.990033	0.95 - 1.03	0.600144	0.595608	0.99138	0.95 - 1.03	0.684204	0.421941	0.962073
M-LDL-C_%	0.880614	0.86 - 0.91	2.65032e-17	0.654718	0.897359	0.87 - 0.93	3.38142e-10	0.664884	0.410214
M-LDL-CE_%	0.901103	0.88 - 0.93	1.92756e-12	0.529502	0.931498	0.90 - 0.96	1.00384e-05	0.530299	0.128777
M-LDL-FC_%	0.995237	0.96 - 1.03	0.809059	0.279452	0.99282	0.95 - 1.04	0.738946	0.278159	0.933852
M-LDL-TG_%	1.31564	1.27 - 1.36	1.10127e-53	0.808788	1.2651	1.21 - 1.32	3.08782e-28	0.78415	0.158549
S-LDL-PL_%	0.997558	0.96 - 1.04	0.898362	0.619154	0.994666	0.95 - 1.04	0.801081	0.428716	0.919087
S-LDL-C_%	0.908737	0.88 - 0.94	3.3999e-10	0.666287	0.907284	0.87 - 0.94	1.4774e-07	0.669768	0.946799
S-LDL-CE_%	0.932816	0.91 - 0.96	1.36218e-06	0.698391	0.921345	0.89 - 0.96	9.60191e-06	0.604703	0.597727
S-LDL-FC_%	0.94984	0.91 - 0.99	0.00998405	0.694291	0.974587	0.94 - 1.02	0.22158	0.579321	0.375556
S-LDL-TG_%	1.22937	1.19 - 1.27	7.94615e-31	0.593894	1.22804	1.18 - 1.28	2.30083e-22	0.818916	0.968678
XL-HDL-PL_%	1.01495	0.98 - 1.05	0.380867	0.418103	0.95432	0.91 - 1.00	0.053792	0.714102	0.0372692
XL-HDL-C_%	0.896396	0.87 - 0.93	9.19512e-11	0.498042	0.907787	0.87 - 0.95	6.94298e-06	0.687607	0.644297
XL-HDL-CE_%	0.911062	0.88 - 0.94	6.85945e-08	0.446234	0.934466	0.90 - 0.97	0.00145062	0.619581	0.354725
XL-HDL-FC_%	0.916161	0.89 - 0.94	5.21967e-12	0.415179	0.882393	0.85 - 0.92	1.79027e-10	0.664026	0.107974
XL-HDL-TG_%	1.10313	1.06 - 1.14	1.2661e-07	0.414203	1.11583	1.07 - 1.16	1.33066e-07	0.624962	0.681325
L-HDL-PL_%	0.947583	0.92 - 0.98	0.00118738	0.656324	0.994725	0.96 - 1.04	0.79824	0.599489	0.0672625
L-HDL-C_%	0.961881	0.93 - 0.99	0.00895302	0.120058	0.953013	0.92 - 0.99	0.012655	0.396395	0.703812
L-HDL-CE_%	0.9781	0.95 - 1.01	0.14847	0.270863	0.968041	0.93 - 1.01	0.0971003	0.259873	0.677546
L-HDL-FC_%	0.944898	0.92 - 0.97	0.000162114	0	0.92565	0.89 - 0.96	8.90791e-05	0.552053	0.406415
L-HDL-TG_%	1.09269	1.05 - 1.13	1.28725e-06	0	1.08498	1.04 - 1.13	0.000186373	0	0.803628
M-HDL-PL_%	1.1508	1.11 - 1.19	5.97698e-16	0.893732	1.17611	1.14 - 1.22	3.81424e-19	0.89563	0.386236
M-HDL-C_%	0.875565	0.85 - 0.90	2.03429e-18	0.75048	0.85945	0.83 - 0.89	1.20836e-22	0.804214	0.3913
M-HDL-CE_%	0.877828	0.85 - 0.90	1.4441e-18	0.764013	0.863392	0.84 - 0.89	1.1362e-20	0.793556	0.443289
M-HDL-FC_%	0.937803	0.91 - 0.96	3.20455e-06	0.6172	0.888667	0.86 - 0.92	3.0346e-11	0.811584	0.0166962
M-HDL-TG_%	1.1012	1.06 - 1.14	6.2593e-07	0	1.09505	1.05 - 1.14	9.89036e-06	0.702483	0.842701
S-HDL-PL_%	0.958883	0.92 - 0.99	0.0229401	0.769492	0.968522	0.93 - 1.01	0.107899	0.227955	0.712476
S-HDL-C_%	0.963828	0.93 - 1.00	0.0254156	0.807029	0.958686	0.92 - 1.00	0.0320939	0.571536	0.834972
S-HDL-CE_%	0.967906	0.94 - 1.00	0.0296112	0.8256	0.967288	0.93 - 1.00	0.0855175	0.612563	0.979159
S-HDL-FC_%	0.911872	0.88 - 0.95	1.03715e-06	0.887354	0.941466	0.91 - 0.98	0.00160627	0.652212	0.234664
S-HDL-TG_%	1.17381	1.13 - 1.22	2.46056e-15	0	1.16432	1.12 - 1.21	8.69637e-14	0.745837	0.777638
VLDL-D	0.961075	0.93 - 1.00	0.038326	0.714791	1.0061	0.97 - 1.05	0.768994	0.69761	0.104641
LDL-D	1.20709	1.17 - 1.25	3.62905e-28	0.739325	1.15045	1.10 - 1.20	2.28235e-11	0.147293	0.0756252
HDL-D	1.01819	0.98 - 1.06	0.355384	0.602788	0.94735	0.91 - 0.99	0.00864455	0.701185	0.0110226
Serum-C	0.895177	0.86 - 0.93	6.77853e-09	0.479865	0.86026	0.83 - 0.90	1.39967e-12	0.114516	0.163784
VLDL-C	0.952586	0.92 - 0.99	0.0178755	0.09232	0.967028	0.93 - 1.01	0.11428	0.346942	0.610267
Remnant-C	0.929374	0.89 - 0.97	0.000311798	0.131132	0.933602	0.90 - 0.97	0.00112929	0	0.876827
LDL-C	0.916973	0.89 - 0.95	2.11655e-07	0.263231	0.907557	0.87 - 0.94	1.57925e-06	0	0.693786
HDL-C	0.897121	0.87 - 0.93	2.83664e-09	0.507726	0.8304	0.80 - 0.86	1.76597e-20	0.744783	0.00437374
HDL2-C	0.886279	0.86 - 0.92	2.50279e-11	0.561179	0.834868	0.80 - 0.87	1.46293e-20	0.790589	0.0243339
HDL3-C	0.956455	0.92 - 0.99	0.0117339	0.493358	0.912352	0.88 - 0.95	1.4889e-06	0.377955	0.0692952
EstC	0.868434	0.84 - 0.90	7.07283e-14	0.568436	0.835055	0.80 - 0.87	2.09421e-17	0.147919	0.167409
FreeC	0.968396	0.93 - 1.01	0.100242	0.0799365	0.921379	0.88 - 0.96	0.000146164	0.18212	0.0871821
Serum-TG	1.02652	0.99 - 1.07	0.182254	0.526161	1.04552	1.00 - 1.09	0.0334538	0.68578	0.522512
VLDL-TG	0.973275	0.94 - 1.01	0.175307	0.600851	1.01979	0.98 - 1.06	0.337635	0.659247	0.10243
LDL-TG	1.18422	1.14 - 1.23	1.44254e-17	0.158146	1.13797	1.09 - 1.19	1.58151e-08	0.376874	0.187906
HDL-TG	1.11366	1.07 - 1.16	4.55312e-08	0.23097	1.04509	1.00 - 1.09	0.0404258	0.491976	0.0293442
TotPG	0.940186	0.91 - 0.98	0.00143111	0.790947	0.900297	0.86 - 0.94	1.84984e-06	0.557095	0.139143
TG/PG	1.07417	1.04 - 1.11	0.000146047	0.565281	1.11486	1.07 - 1.16	2.091e-07	0.823919	0.186837
PC	0.949865	0.91 - 0.99	0.00898468	0.747706	0.902228	0.87 - 0.94	6.94222e-07	0.584144	0.0719115
SM	0.985084	0.95 - 1.02	0.447368	0.55403	0.886101	0.85 - 0.92	1.13847e-08	0.43771	0.000258194
TotCho	0.947073	0.91 - 0.98	0.00551699	0.745347	0.881135	0.85 - 0.92	2.11456e-09	0.620388	0.0122724
ApoA1	0.874288	0.84 - 0.91	3.92563e-12	0.767406	0.808954	0.78 - 0.84	1.0216e-22	0.759166	0.00743223
ApoB	0.932099	0.90 - 0.97	0.000507972	0.360967	0.949765	0.91 - 0.99	0.0144903	0	0.520444
ApoB/ApoA1	1.0035	0.96 - 1.04	0.86369	0.0674466	1.04339	1.00 - 1.09	0.0363097	0.610597	0.175036
TotFA	0.972791	0.94 - 1.01	0.158929	0.547816	0.947502	0.91 - 0.99	0.0155935	0.17984	0.374775
UnsatDeg	0.882741	0.85 - 0.91	6.65515e-12	0.654262	0.891655	0.86 - 0.93	3.84514e-09	0.794189	0.705943
DHA	0.967191	0.93 - 1.00	0.0634164	0	0.899377	0.86 - 0.94	1.00829e-06	0.115422	0.00985368
LA	0.845591	0.82 - 0.88	1.5931e-19	0.641102	0.893257	0.86 - 0.93	4.50629e-08	0.276196	0.0481623
FAw3	0.928813	0.90 - 0.96	8.08885e-05	0.390417	0.854859	0.82 - 0.89	4.61986e-12	0.16137	0.00478682
FAw6	0.85491	0.82 - 0.89	1.98028e-16	0.640846	0.875104	0.84 - 0.91	3.037e-10	0.319289	0.412691
PUFA	0.853665	0.82 - 0.89	1.3381e-16	0.658856	0.863112	0.83 - 0.90	7.51773e-12	0.363645	0.70214
MUFA	1.0554	1.02 - 1.10	0.00498983	0.545656	1.02622	0.98 - 1.07	0.239262	0.703934	0.337008
SFA	1.00561	0.97 - 1.04	0.770741	0.541168	0.964312	0.92 - 1.01	0.0968424	0.138841	0.149809
DHA/FA	0.975421	0.94 - 1.01	0.157206	0	0.919676	0.88 - 0.96	4.25907e-05	0.0883569	0.0291885
LA/FA	0.824268	0.80 - 0.85	2.9689e-31	0.493369	0.901047	0.87 - 0.94	1.03096e-07	0.713294	0.000525218
FAw3/FA	0.937925	0.91 - 0.97	0.000292479	0.276165	0.881321	0.85 - 0.92	2.15059e-09	0	0.0238086
FAw6/FA	0.826039	0.80 - 0.85	1.28017e-29	0.653582	0.875042	0.84 - 0.91	1.10862e-11	0.8074	0.0262293
PUFA/FA	0.824313	0.80 - 0.85	9.65219e-31	0.662727	0.864195	0.83 - 0.90	3.81888e-14	0.822199	0.0644588
MUFA/FA	1.17325	1.13 - 1.22	1.02477e-17	0.715244	1.1461	1.10 - 1.19	1.11566e-10	0.858147	0.406218
SFA/FA	1.10698	1.07 - 1.15	1.06386e-08	0.6688	1.04217	1.00 - 1.09	0.0466289	0.365656	0.027252
Glc	1.15311	1.12 - 1.19	5.08051e-20	0.465778	1.14272	1.10 - 1.18	1.39343e-13	0.367122	0.703997
Lac	1.132	1.09 - 1.17	2.48926e-11	0.546137	1.09736	1.05 - 1.14	7.63993e-06	0.607157	0.264646
Pyr	1.1239	1.08 - 1.17	1.85618e-09	0.792285	1.10849	1.06 - 1.16	4.92278e-06	0.349713	0.642931
Cit	1.00832	0.97 - 1.05	0.667498	0.300893	0.990963	0.95 - 1.03	0.670161	0.537484	0.54581
Ala	0.972973	0.94 - 1.01	0.14549	0.828018	1.00488	0.96 - 1.05	0.814992	0.549825	0.250028
Gln	0.869249	0.84 - 0.90	2.97872e-16	0.574649	0.953271	0.91 - 0.99	0.0224444	0.447597	0.000656367
His	0.780498	0.75 - 0.81	8.83625e-47	0.762016	0.858732	0.83 - 0.89	4.15796e-15	0.529045	0.000233951
Ile	0.946823	0.91 - 0.99	0.00803987	0.681878	1.03947	1.00 - 1.08	0.0460816	0.0691638	0.000977029
Leu	0.904822	0.87 - 0.94	7.38231e-07	0.725708	0.981269	0.94 - 1.02	0.36422	0	0.00519647
Val	0.869091	0.83 - 0.90	1.07126e-11	0.739327	0.948451	0.91 - 0.99	0.0103534	0	0.00276129
Phe	1.23118	1.19 - 1.28	8.85192e-29	0.776936	1.16705	1.12 - 1.21	1.33303e-14	0.0899787	0.0509611
Tyr	0.976192	0.94 - 1.01	0.218883	0.360627	1.04058	1.00 - 1.08	0.0553473	0.346656	0.0252629
Ace	0.983302	0.95 - 1.02	0.32794	0.629351	1.00303	0.96 - 1.05	0.897311	0	0.494257
AcAce	1.04209	1.01 - 1.08	0.0245135	0.543324	1.06993	1.03 - 1.11	0.00107503	0.546212	0.33992
bOHBut	1.09997	1.06 - 1.14	1.0296e-07	0.810369	1.10184	1.06 - 1.15	1.55946e-06	0.553436	0.949774
Crea	1.12322	1.08 - 1.17	9.96209e-09	0.427751	1.11021	1.06 - 1.16	1.27101e-06	0.422991	0.694104
Alb	0.856476	0.83 - 0.89	2.27579e-16	0.778389	0.872154	0.84 - 0.91	2.31617e-11	0.535804	0.514716
GlycA	1.2487	1.21 - 1.29	1.02913e-35	0.559	1.2439	1.20 - 1.29	7.14417e-27	0.70614	0.886783
HR; hazard ratio, CI; conference interval, P; P-value, I2; heterogeneity statistic, diff; difference.
