# Supplementary material for: A metabolic profile of all-cause mortality risk identified in an observational study of 44,168 individuals
Source: Nat Commun. 2019 Aug 20;10:3346. doi: 10.1038/s41467-019-11311-9 (PMC6702196; doi:10.1038/s41467-019-11311-9)
Supplement: Supplementary file 7 — Supplementary Data 4 [file 41467_2019_11311_MOESM7_ESM.xlsx]

## Sheet: Supplementary_Data_4
Supplementary Data 4. Age-stratified association of metabolic biomarkers with all-cause mortality.
	<60				60-70				70-80				80-90				>90
Biomarker	HR	95% CI	P	I2	HR	95% CI	P	I2	HR	95% CI	P	I2	HR	95% CI	P	I2	HR	95% CI	P	I2	P (diff)
XXL-VLDL-P	1.31052	0.80 - 2.14	0.279615	0	1.06669	0.81 - 1.40	0.642033	0	1.10279	0.98 - 1.24	0.102073	0	1.03611	0.91 - 1.17	0.577066	0.746349	1.05414	0.87 - 1.28	0.591974	0	0.880479
XXL-VLDL-L	0.836237	0.67 - 1.04	0.109473	0.0246971	0.891351	0.76 - 1.04	0.151064	0	0.785197	0.71 - 0.87	2.68924e-06	0	0.698919	0.62 - 0.79	1.51391e-08	0.440036	0.867623	0.75 - 1.01	0.0622991	0	0.100733
XXL-VLDL-PL	1.10319	0.36 - 3.35	0.862608	0	0.710096	0.29 - 1.74	0.454294	0	0.945234	0.57 - 1.56	0.825608	0	0.902562	0.52 - 1.57	0.715091	0.141413	0.589786	0.32 - 1.07	0.083661	0	0.742466
XXL-VLDL-C	1.12685	0.66 - 1.91	0.65836	0	0.744434	0.49 - 1.12	0.157818	0.376487	0.836058	0.63 - 1.11	0.215996	0.325505	0.633666	0.44 - 0.91	0.0148366	0.389047	0.892306	0.56 - 1.42	0.628201	0	0.465328
XXL-VLDL-CE	1.06595	0.77 - 1.48	0.704077	0	0.847258	0.66 - 1.08	0.186253	0.294842	0.860718	0.73 - 1.02	0.0843333	0.275958	0.74654	0.60 - 0.93	0.0107292	0.219904	0.929744	0.72 - 1.20	0.57769	0	0.474248
XXL-VLDL-FC	1.17923	0.48 - 2.90	0.719813	0	0.907008	0.45 - 1.85	0.787763	0	1.32052	0.85 - 2.06	0.219686	0	1.07101	0.63 - 1.81	0.797998	0.486411	1.21091	0.75 - 1.97	0.439409	0	0.923664
XXL-VLDL-TG	0.893586	0.16 - 4.98	0.897815	0	3.32052	0.92 - 11.93	0.0658097	0.282417	1.01237	0.68 - 1.51	0.951959	0.448322	6.56686	2.01 - 21.41	0.00180376	0.604659	2.44778	0.78 - 7.71	0.126135	0	0.0172581
XL-VLDL-P	1.69661	1.04 - 2.76	0.0327928	0.0572889	1.35591	0.90 - 2.04	0.142653	0.577412	1.44203	1.15 - 1.81	0.0016617	0	1.12063	0.92 - 1.37	0.263979	0.413576	0.77695	0.65 - 0.93	0.00744958	0	0.000125465
XL-VLDL-L	1.83119	0.96 - 3.49	0.0655815	0	1.19751	0.70 - 2.06	0.514554	0.552457	1.71271	1.19 - 2.46	0.00366155	0.208685	0.780618	0.49 - 1.25	0.303277	0.590202	0.794663	0.62 - 1.01	0.0612636	0.58515	0.00221472
XL-VLDL-PL	2.21791	1.13 - 4.36	0.0208969	0	1.38446	0.78 - 2.46	0.267188	0.144129	1.56533	1.09 - 2.25	0.0152292	0.299373	0.957672	0.63 - 1.46	0.840271	0.111624	0.816319	0.66 - 1.02	0.0698046	0.613794	0.00375976
XL-VLDL-C	1.1418	0.64 - 2.02	0.649134	0	0.758464	0.48 - 1.20	0.236246	0.483981	0.923998	0.68 - 1.25	0.605103	0	0.663729	0.45 - 0.97	0.0343279	0.365559	0.771963	0.62 - 0.96	0.021685	0	0.486148
XL-VLDL-CE	1.06195	0.68 - 1.65	0.789016	0	0.795928	0.56 - 1.13	0.205921	0.514291	0.838192	0.66 - 1.06	0.141581	0	0.705777	0.52 - 0.95	0.0238964	0.157673	0.767017	0.62 - 0.95	0.0129861	0	0.634473
XL-VLDL-FC	1.27702	0.64 - 2.53	0.484551	0	0.900299	0.51 - 1.58	0.713385	0.275643	1.13673	0.79 - 1.63	0.48485	0.209005	0.821535	0.53 - 1.27	0.374139	0.541997	0.794673	0.64 - 0.99	0.0405689	0	0.406657
XL-VLDL-TG	1.77549	1.09 - 2.89	0.0205298	0	1.36955	0.93 - 2.01	0.11	0.642665	1.58891	1.20 - 2.10	0.00103684	0	1.04809	0.72 - 1.52	0.804977	0.538301	0.810996	0.65 - 1.01	0.066956	0.386306	0.000916548
L-VLDL-P	1.51781	1.02 - 2.25	0.0384141	0.166855	0.963669	0.70 - 1.33	0.820985	0.664109	1.16889	0.95 - 1.44	0.148642	0	0.94504	0.72 - 1.24	0.687273	0.400195	0.916647	0.77 - 1.10	0.344967	0	0.12503
L-VLDL-L	1.36563	0.88 - 2.11	0.161216	0	0.817933	0.57 - 1.18	0.283279	0.178295	1.1158	0.88 - 1.42	0.370315	0.0594331	0.815008	0.61 - 1.09	0.172368	0.362925	1.00946	0.79 - 1.29	0.940019	0.280702	0.215957
L-VLDL-PL	1.43506	0.94 - 2.19	0.0928593	0	0.871906	0.62 - 1.23	0.432546	0.502566	1.0782	0.87 - 1.34	0.498699	0	0.894854	0.69 - 1.16	0.409153	0.387276	0.94053	0.78 - 1.14	0.524393	0	0.292789
L-VLDL-C	1.1499	0.77 - 1.73	0.501422	0	0.710549	0.51 - 0.98	0.0399224	0	0.924981	0.75 - 1.14	0.460057	0	0.761252	0.59 - 0.98	0.0373075	0.274099	0.935099	0.77 - 1.14	0.511515	0	0.276039
L-VLDL-CE	1.0292	0.75 - 1.42	0.861297	0	0.775213	0.60 - 1.00	0.047053	0.176454	0.858218	0.73 - 1.01	0.0642616	0	0.752714	0.61 - 0.93	0.00721287	0.0704944	0.929977	0.77 - 1.12	0.441209	0	0.392664
L-VLDL-FC	1.368	0.86 - 2.19	0.190672	0	0.82324	0.56 - 1.21	0.319896	0.257111	1.15327	0.91 - 1.46	0.242162	0	0.933749	0.70 - 1.24	0.638014	0.29154	0.934001	0.77 - 1.13	0.477013	0	0.308972
L-VLDL-TG	1.47007	0.98 - 2.21	0.0649531	0.0607744	1.04767	0.75 - 1.46	0.782795	0.558288	1.26938	1.02 - 1.59	0.0364899	0	0.935178	0.70 - 1.24	0.643775	0.454484	0.980228	0.79 - 1.22	0.857673	0.427475	0.205852
M-VLDL-P	1.13443	0.83 - 1.55	0.428178	0	0.863189	0.67 - 1.12	0.265317	0.319302	1.03794	0.89 - 1.22	0.644109	0	0.798479	0.65 - 0.98	0.0281993	0.0588728	1.30463	1.04 - 1.63	0.0196359	0	0.0150104
M-VLDL-L	1.042	0.78 - 1.40	0.7833	0	0.794059	0.62 - 1.01	0.0618064	0	0.99882	0.86 - 1.16	0.987954	0.11754	0.795144	0.66 - 0.96	0.0170571	0.153505	1.27259	1.02 - 1.59	0.0320358	0	0.0110407
M-VLDL-PL	1.03157	0.78 - 1.37	0.831296	0	0.823779	0.65 - 1.04	0.103988	0.0371245	1.03628	0.90 - 1.20	0.628596	0.00965423	0.829816	0.70 - 0.99	0.0378264	0.176167	1.17983	0.96 - 1.44	0.107115	0	0.0496319
M-VLDL-C	1.037	0.82 - 1.31	0.758931	0	0.850427	0.71 - 1.02	0.0810024	0	0.969059	0.86 - 1.09	0.589288	0	0.829755	0.72 - 0.95	0.00905354	0	1.07129	0.89 - 1.28	0.45427	0	0.127634
M-VLDL-CE	1.01765	0.84 - 1.24	0.8622	0	0.901952	0.78 - 1.05	0.174877	0.0548554	0.945802	0.86 - 1.04	0.251729	0	0.834068	0.74 - 0.94	0.00275268	0	1.01956	0.87 - 1.20	0.811904	0	0.234433
M-VLDL-FC	1.06613	0.80 - 1.42	0.664335	0	0.82317	0.65 - 1.04	0.107226	0.158845	1.05348	0.91 - 1.21	0.47341	0	0.883118	0.74 - 1.05	0.155993	0.169612	1.13893	0.93 - 1.39	0.196783	0	0.138719
M-VLDL-TG	1.08915	0.78 - 1.52	0.617523	0	0.899792	0.68 - 1.20	0.466259	0.0870512	1.06349	0.89 - 1.27	0.495049	0.293233	0.820205	0.66 - 1.02	0.0790607	0.482146	1.41164	1.12 - 1.77	0.0030233	0	0.0142451
S-VLDL-P	1.01452	0.84 - 1.22	0.878243	0.301351	0.809672	0.69 - 0.94	0.006888	0.0968937	0.957519	0.87 - 1.05	0.356983	0.268796	0.894527	0.80 - 1.00	0.0407366	0.250288	1.08648	0.95 - 1.24	0.228849	0	0.046329
S-VLDL-L	1.02047	0.85 - 1.22	0.823727	0.318836	0.803635	0.70 - 0.93	0.00274807	0	0.950097	0.87 - 1.04	0.251618	0.262395	0.893171	0.81 - 0.99	0.0307128	0.355504	1.07498	0.94 - 1.23	0.285192	0	0.0347444
S-VLDL-PL	1.00523	0.85 - 1.19	0.951722	0.26744	0.811385	0.71 - 0.93	0.00282846	0.0300965	0.945425	0.87 - 1.03	0.192635	0.414412	0.894559	0.81 - 0.99	0.0268768	0.28483	1.0414	0.92 - 1.18	0.533825	0	0.0792419
S-VLDL-C	1.01263	0.87 - 1.17	0.866712	0.211254	0.872726	0.78 - 0.98	0.0178493	0.298373	0.959103	0.89 - 1.03	0.242266	0.226516	0.907203	0.84 - 0.98	0.0186446	0.269849	1.02596	0.91 - 1.15	0.671435	0	0.217378
S-VLDL-CE	1.00178	0.87 - 1.15	0.979818	0.127301	0.899941	0.81 - 1.00	0.048219	0.446979	0.956542	0.90 - 1.02	0.18668	0.28328	0.909418	0.84 - 0.98	0.0155887	0.240098	1.00648	0.90 - 1.13	0.913318	0	0.44231
S-VLDL-FC	1.02552	0.87 - 1.21	0.760328	0.24198	0.842181	0.74 - 0.96	0.00959733	0	0.970822	0.90 - 1.05	0.456336	0	0.911985	0.83 - 1.00	0.0444081	0.250072	1.05807	0.94 - 1.19	0.357215	0	0.0808417
S-VLDL-TG	1.02066	0.82 - 1.27	0.854276	0.211297	0.791218	0.66 - 0.95	0.0134852	0	0.961495	0.86 - 1.07	0.485806	0	0.919199	0.81 - 1.04	0.190941	0.345783	1.14203	0.99 - 1.32	0.070802	0	0.0332699
XS-VLDL-P	1.00462	0.88 - 1.14	0.943602	0.351887	0.892859	0.81 - 0.99	0.027108	0.296298	0.981354	0.92 - 1.05	0.562847	0.306893	0.932611	0.86 - 1.01	0.0701362	0.296208	1.06107	0.96 - 1.17	0.241007	0	0.124944
XS-VLDL-L	1.00598	0.88 - 1.15	0.928889	0.296248	0.891097	0.81 - 0.98	0.0194281	0.241057	0.982591	0.92 - 1.05	0.582846	0.196317	0.92821	0.86 - 1.00	0.0495232	0.308038	1.05721	0.96 - 1.17	0.26844	0	0.104992
XS-VLDL-PL	1.00397	0.89 - 1.13	0.947852	0.248958	0.915379	0.83 - 1.00	0.0612702	0.140317	1.00318	0.95 - 1.06	0.916165	0.373934	0.942874	0.88 - 1.01	0.103997	0.0651669	1.06336	0.97 - 1.17	0.20578	0	0.147079
XS-VLDL-C	0.996863	0.88 - 1.13	0.961012	0.0861629	0.902392	0.82 - 0.99	0.0337605	0.222034	0.965622	0.91 - 1.03	0.257135	0.00224682	0.91685	0.85 - 0.99	0.0202875	0.216586	1.02433	0.93 - 1.13	0.64238	0	0.291714
XS-VLDL-CE	0.999417	0.88 - 1.14	0.992889	0.139879	0.908173	0.83 - 1.00	0.0487854	0.375585	0.953285	0.90 - 1.01	0.12289	0	0.911882	0.85 - 0.98	0.0161614	0.230022	0.990777	0.89 - 1.10	0.86344	0	0.540233
XS-VLDL-FC	0.988117	0.88 - 1.11	0.839203	0.125298	0.89806	0.82 - 0.98	0.0187624	0	0.989626	0.93 - 1.05	0.72113	0.0547006	0.933774	0.87 - 1.00	0.0489894	0.241024	1.07402	0.98 - 1.17	0.11132	0	0.0453641
XS-VLDL-TG	1.02979	0.88 - 1.20	0.708527	0.445375	0.863058	0.77 - 0.97	0.0162901	0.275392	0.992786	0.92 - 1.07	0.855871	0.453448	0.951503	0.87 - 1.04	0.283202	0.489603	1.10798	0.99 - 1.24	0.0642256	0	0.0392081
IDL-P	1.01816	0.90 - 1.15	0.777097	0.355597	0.935395	0.85 - 1.03	0.16059	0.139825	1.04013	0.98 - 1.10	0.195492	0.146977	0.950687	0.89 - 1.02	0.165544	0.00666872	1.04812	0.95 - 1.16	0.361675	0	0.166256
IDL-L	1.01804	0.90 - 1.15	0.777125	0.330885	0.937812	0.86 - 1.03	0.170523	0.109699	1.03889	0.98 - 1.10	0.207319	0.0873831	0.950693	0.89 - 1.02	0.163765	0	1.04118	0.94 - 1.15	0.436214	0	0.193269
IDL-PL	1.02883	0.91 - 1.16	0.645543	0.359811	0.955162	0.87 - 1.05	0.323699	0.191151	1.0483	0.99 - 1.11	0.116587	0.135749	0.950778	0.89 - 1.02	0.164114	0.10717	1.05	0.95 - 1.16	0.33503	0	0.1718
IDL-C	1.01641	0.90 - 1.15	0.791853	0.265361	0.935262	0.86 - 1.02	0.12289	0.0359735	1.03467	0.98 - 1.10	0.260534	0	0.95061	0.89 - 1.02	0.164296	0	1.01715	0.92 - 1.13	0.750547	0	0.238158
IDL-CE	1.01289	0.90 - 1.14	0.835417	0.211469	0.927035	0.86 - 1.00	0.0422772	0.00535918	1.03142	0.97 - 1.09	0.309512	0	0.950426	0.88 - 1.02	0.164468	0	1.0111	0.91 - 1.13	0.840749	0	0.177102
IDL-FC	1.02722	0.91 - 1.16	0.664174	0.301678	0.951002	0.87 - 1.04	0.269392	0	1.04364	0.98 - 1.11	0.156116	0.107428	0.946581	0.88 - 1.02	0.124985	0	1.03245	0.93 - 1.14	0.530386	0	0.18702
IDL-TG	1.02421	0.89 - 1.18	0.7403	0.624816	0.928967	0.83 - 1.03	0.179497	0.523148	1.04053	0.97 - 1.11	0.233062	0.493296	0.982782	0.91 - 1.06	0.650538	0.362645	1.10279	1.01 - 1.21	0.0317497	0	0.128901
L-LDL-P	1.01774	0.90 - 1.15	0.77913	0.447715	0.952001	0.87 - 1.05	0.303048	0.0944236	1.04195	0.98 - 1.11	0.177922	0.209318	0.952978	0.89 - 1.02	0.181022	0.0808194	1.04216	0.95 - 1.15	0.4072	0	0.247228
L-LDL-L	1.01565	0.90 - 1.15	0.805202	0.445997	0.950836	0.87 - 1.04	0.287832	0.00540991	1.04171	0.98 - 1.11	0.176798	0.178941	0.952482	0.89 - 1.02	0.173436	0.0177488	1.03782	0.94 - 1.14	0.456833	0	0.246988
L-LDL-PL	1.03015	0.91 - 1.16	0.63416	0.375124	0.952779	0.87 - 1.04	0.300959	0.0558661	1.04146	0.98 - 1.10	0.178514	0.139502	0.948415	0.88 - 1.02	0.142992	0.161977	1.02974	0.93 - 1.14	0.567993	0	0.232982
L-LDL-C	1.01548	0.90 - 1.14	0.801752	0.414653	0.958922	0.88 - 1.05	0.357643	0	1.03647	0.98 - 1.10	0.228051	0.0869292	0.950729	0.89 - 1.02	0.148774	0	1.02983	0.93 - 1.14	0.553956	0	0.30957
L-LDL-CE	1.00862	0.89 - 1.14	0.888531	0.42853	0.959619	0.88 - 1.05	0.367404	0	1.03526	0.98 - 1.10	0.243649	0.13264	0.949805	0.89 - 1.02	0.139604	0	1.03195	0.94 - 1.14	0.524992	0	0.312968
L-LDL-FC	1.02473	0.91 - 1.15	0.68903	0.359387	0.960874	0.88 - 1.05	0.371398	0.0769944	1.0368	0.98 - 1.10	0.228766	0	0.952299	0.89 - 1.02	0.169384	0	1.02441	0.93 - 1.13	0.630657	0	0.339562
L-LDL-TG	1.06244	0.92 - 1.23	0.422028	0.64348	0.93033	0.83 - 1.04	0.221666	0.562079	1.05876	0.99 - 1.13	0.0912246	0.465659	0.987537	0.91 - 1.07	0.750538	0.329917	1.08391	0.99 - 1.19	0.0789758	0	0.18662
M-LDL-P	1.0143	0.90 - 1.15	0.81932	0.479449	0.946296	0.86 - 1.04	0.250615	0.114386	1.03959	0.98 - 1.10	0.200502	0.345672	0.968688	0.90 - 1.04	0.381008	0.191011	1.05896	0.96 - 1.16	0.234312	0	0.285089
M-LDL-L	1.00727	0.89 - 1.14	0.907065	0.506349	0.945034	0.86 - 1.04	0.234444	0	1.04231	0.98 - 1.11	0.168803	0.283075	0.963789	0.90 - 1.03	0.301416	0.113555	1.0513	0.96 - 1.16	0.300403	0	0.249922
M-LDL-PL	0.999031	0.88 - 1.13	0.987963	0.471602	0.921447	0.84 - 1.02	0.102321	0	1.03488	0.97 - 1.10	0.289843	0.202022	0.942747	0.88 - 1.02	0.119942	0.244153	1.02079	0.92 - 1.14	0.705181	0	0.206375
M-LDL-C	1.01463	0.90 - 1.14	0.810468	0.458341	0.954151	0.87 - 1.04	0.30793	0	1.04093	0.98 - 1.10	0.170737	0.279614	0.966356	0.90 - 1.03	0.327931	0.0709781	1.0529	0.96 - 1.15	0.270838	0	0.291433
M-LDL-CE	1.0214	0.91 - 1.15	0.726679	0.435777	0.959253	0.88 - 1.05	0.365462	0	1.03773	0.98 - 1.10	0.203754	0.309671	0.965529	0.90 - 1.03	0.314303	0.0606389	1.05779	0.97 - 1.16	0.212121	0	0.30044
M-LDL-FC	1.00461	0.89 - 1.13	0.939858	0.486398	0.932963	0.85 - 1.02	0.136886	0.0171618	1.05096	0.99 - 1.11	0.0979516	0.125123	0.968148	0.90 - 1.04	0.365574	0.199643	1.02995	0.94 - 1.13	0.54533	0	0.191993
M-LDL-TG	1.07796	0.93 - 1.25	0.314104	0.696972	1.01029	0.91 - 1.12	0.85176	0.482445	1.06043	0.99 - 1.13	0.0811991	0.527409	1.01	0.93 - 1.09	0.803175	0	1.07837	0.99 - 1.18	0.0876911	0	0.740075
S-LDL-P	1.01349	0.90 - 1.14	0.827761	0.515054	0.938973	0.85 - 1.03	0.193587	0	1.04337	0.98 - 1.11	0.166542	0.280029	0.969018	0.90 - 1.04	0.389271	0.199108	1.04567	0.95 - 1.15	0.367787	0	0.276068
S-LDL-L	1.01138	0.90 - 1.14	0.853089	0.51914	0.938082	0.85 - 1.03	0.18048	0	1.04544	0.99 - 1.11	0.142806	0.222687	0.966125	0.90 - 1.04	0.337097	0.153956	1.03929	0.94 - 1.15	0.436223	0	0.243948
S-LDL-PL	1.00182	0.89 - 1.13	0.976499	0.503259	0.922155	0.83 - 1.02	0.111702	0	1.05136	0.98 - 1.12	0.136928	0	0.948938	0.88 - 1.02	0.177241	0.237448	0.998095	0.90 - 1.11	0.972541	0	0.172911
S-LDL-C	1.01522	0.90 - 1.14	0.800646	0.451882	0.947755	0.87 - 1.04	0.243328	0	1.04159	0.98 - 1.10	0.163848	0.239684	0.969026	0.90 - 1.04	0.368413	0.108985	1.04457	0.95 - 1.15	0.36043	0	0.299386
S-LDL-CE	1.02338	0.91 - 1.15	0.698726	0.436291	0.955338	0.87 - 1.05	0.318382	0	1.03957	0.98 - 1.10	0.183014	0.294148	0.966009	0.90 - 1.03	0.32282	0.101127	1.05142	0.96 - 1.15	0.277448	0	0.30076
S-LDL-FC	0.991573	0.88 - 1.12	0.888288	0.458746	0.915636	0.84 - 1.00	0.059577	0	1.04421	0.98 - 1.11	0.149277	0	0.967822	0.90 - 1.04	0.350513	0.256011	1.01212	0.92 - 1.11	0.805983	0	0.165079
S-LDL-TG	1.02775	0.88 - 1.19	0.720077	0.702051	0.977297	0.86 - 1.11	0.719322	0.386064	1.04679	0.97 - 1.13	0.241761	0.543839	0.991247	0.91 - 1.08	0.845042	0	1.09466	0.99 - 1.21	0.0855855	0	0.572335
XL-HDL-P	1.1595	1.03 - 1.31	0.0184254	0.297272	1.08757	0.98 - 1.21	0.13211	0.502978	1.09464	1.02 - 1.17	0.00816665	0.564356	1.07422	0.99 - 1.16	0.0756282	0.406169	0.949896	0.88 - 1.02	0.164431	0.215033	0.0174871
XL-HDL-L	1.14584	1.01 - 1.30	0.0318555	0.338748	1.06856	0.96 - 1.19	0.226957	0.536375	1.0811	1.01 - 1.16	0.0217847	0.556612	1.07646	0.99 - 1.17	0.0695149	0.442217	0.942539	0.88 - 1.01	0.113327	0	0.0221783
XL-HDL-PL	1.18214	1.03 - 1.35	0.0157874	0.0994927	1.12642	1.00 - 1.27	0.0455903	0.530678	1.10028	1.03 - 1.18	0.00766148	0.585381	1.07096	0.99 - 1.16	0.107194	0.553037	0.962703	0.89 - 1.04	0.341681	0.0888853	0.0345577
XL-HDL-C	1.16062	1.02 - 1.32	0.0205246	0.454321	1.02759	0.92 - 1.14	0.612085	0.404167	1.07259	1.01 - 1.14	0.0340878	0.431451	1.0604	0.98 - 1.14	0.129966	0.189227	0.93005	0.87 - 1.00	0.0479345	0	0.0101532
XL-HDL-CE	1.1598	1.02 - 1.32	0.0213857	0.46903	1.01867	0.92 - 1.13	0.73179	0.385527	1.06304	1.00 - 1.13	0.063607	0.373768	1.06235	0.99 - 1.15	0.116107	0.0708933	0.930604	0.87 - 1.00	0.0491136	0	0.0128013
XL-HDL-FC	1.16521	1.03 - 1.32	0.016839	0.339958	1.06347	0.96 - 1.18	0.253268	0.376699	1.10387	1.03 - 1.18	0.00275152	0.527714	1.04333	0.97 - 1.13	0.272496	0.399983	0.938042	0.87 - 1.01	0.0795576	0	0.00580098
XL-HDL-TG	1.17537	1.03 - 1.34	0.0134151	0.494327	1.05561	0.95 - 1.17	0.306945	0.334604	1.13052	1.05 - 1.21	0.000641208	0.0748674	1.09601	1.01 - 1.19	0.0292433	0.245276	1.01734	0.93 - 1.11	0.691435	0.662302	0.259383
L-HDL-P	1.12173	0.99 - 1.27	0.0769448	0.447127	1.08389	0.97 - 1.21	0.152864	0.559057	1.07003	1.00 - 1.15	0.0517238	0.581562	1.06236	0.98 - 1.15	0.151722	0.438256	0.967722	0.89 - 1.05	0.41315	0	0.209529
L-HDL-L	1.10588	0.97 - 1.26	0.122515	0.394843	1.05897	0.95 - 1.18	0.301222	0.559675	1.05203	0.98 - 1.13	0.139603	0.595374	1.05831	0.97 - 1.15	0.182851	0.421724	0.967011	0.89 - 1.05	0.417393	0	0.358674
L-HDL-PL	1.13635	1.00 - 1.29	0.0525012	0.475837	1.0713	0.96 - 1.20	0.226228	0.554725	1.06311	0.99 - 1.14	0.0828138	0.535729	1.06241	0.98 - 1.16	0.164115	0.420437	0.963639	0.89 - 1.05	0.371442	0	0.198261
L-HDL-C	1.06172	0.94 - 1.20	0.335765	0.0951106	1.06701	0.95 - 1.19	0.25543	0.517219	1.05558	0.99 - 1.13	0.122044	0.617964	1.05378	0.97 - 1.15	0.217036	0.34248	0.9642	0.89 - 1.05	0.377149	0	0.420296
L-HDL-CE	1.09123	0.96 - 1.24	0.192516	0.334943	1.07114	0.96 - 1.20	0.222124	0.507644	1.054	0.98 - 1.13	0.128813	0.605481	1.05443	0.97 - 1.14	0.20622	0.308601	0.964817	0.89 - 1.04	0.376276	0	0.346723
L-HDL-FC	1.08236	0.95 - 1.23	0.229538	0.164867	1.07282	0.95 - 1.21	0.247157	0.485873	1.0761	1.00 - 1.16	0.0452205	0.622976	1.04489	0.96 - 1.14	0.310687	0.423618	0.961429	0.88 - 1.05	0.356073	0	0.297357
L-HDL-TG	1.0566	0.95 - 1.18	0.322345	0.467331	1.02576	0.94 - 1.12	0.580886	0.589896	1.03462	0.98 - 1.09	0.223159	0.356097	1.033	0.97 - 1.10	0.332267	0.359206	1.03803	0.97 - 1.11	0.304082	0	0.996017
M-HDL-P	1.00431	0.89 - 1.13	0.944785	0.567774	0.979295	0.88 - 1.09	0.700952	0.599165	0.990128	0.92 - 1.07	0.798758	0.546136	1.02528	0.93 - 1.13	0.624084	0.585826	0.908599	0.81 - 1.02	0.101984	0	0.619413
M-HDL-L	0.995724	0.89 - 1.12	0.942124	0.45947	0.98051	0.89 - 1.08	0.70159	0.604052	0.995762	0.93 - 1.07	0.909101	0.530175	1.03382	0.94 - 1.14	0.499849	0.623925	0.919327	0.82 - 1.03	0.142415	0	0.643533
M-HDL-PL	1.01919	0.90 - 1.15	0.755776	0.662614	0.9613	0.87 - 1.07	0.462485	0.453141	1.01434	0.94 - 1.09	0.709686	0.614709	1.00528	0.91 - 1.11	0.915255	0.44702	0.904582	0.81 - 1.01	0.0685513	0	0.452759
M-HDL-C	0.985246	0.86 - 1.12	0.823086	0.372466	0.988183	0.89 - 1.10	0.829202	0.677496	0.974024	0.91 - 1.05	0.480306	0.423459	1.06766	0.97 - 1.17	0.173182	0.645818	0.956388	0.87 - 1.06	0.378071	0	0.538705
M-HDL-CE	0.975307	0.86 - 1.11	0.705288	0.372201	0.997341	0.90 - 1.11	0.960841	0.660336	0.958888	0.89 - 1.03	0.233149	0.236097	1.0579	0.97 - 1.16	0.223056	0.719966	0.936232	0.85 - 1.03	0.17665	0	0.392
M-HDL-FC	1.00611	0.87 - 1.16	0.933326	0.579618	0.94309	0.83 - 1.07	0.358237	0.678579	1.03704	0.96 - 1.12	0.371835	0.651463	1.04077	0.95 - 1.14	0.406369	0.599044	1.03771	0.94 - 1.14	0.451927	0.244728	0.735475
M-HDL-TG	0.986996	0.86 - 1.13	0.852698	0.0943231	0.909565	0.82 - 1.01	0.0791502	0.390419	0.963423	0.90 - 1.03	0.301711	0	0.942252	0.87 - 1.02	0.160576	0.234104	1.01064	0.89 - 1.14	0.865147	0	0.73359
S-HDL-P	1.44777	0.73 - 2.88	0.292014	0	0.589687	0.29 - 1.20	0.144053	0.527604	0.743242	0.41 - 1.35	0.328635	0.163498	1.4169	0.67 - 2.98	0.357748	0.458755	1.41603	0.46 - 4.35	0.543831	0	0.248952
S-HDL-L	0.954749	0.86 - 1.06	0.364953	0	0.879014	0.81 - 0.95	0.00188298	0.386741	0.861683	0.81 - 0.91	3.36183e-07	0	0.848479	0.79 - 0.91	3.24151e-06	0.519685	0.782934	0.72 - 0.85	1.65757e-09	0.723924	0.0419315
S-HDL-PL	1.06862	0.84 - 1.36	0.593392	0.648106	1.01481	0.84 - 1.23	0.878578	0	0.993194	0.89 - 1.10	0.898804	0.445687	0.941883	0.84 - 1.06	0.328124	0	0.898191	0.78 - 1.03	0.130235	0	0.660491
S-HDL-C	0.911802	0.75 - 1.11	0.367259	0.356238	0.932144	0.80 - 1.08	0.362052	0	0.990109	0.91 - 1.08	0.817432	0.382294	1.05903	0.96 - 1.17	0.246587	0	1.07092	0.96 - 1.19	0.203487	0	0.357927
S-HDL-CE	0.920293	0.79 - 1.08	0.299088	0.390799	0.964866	0.86 - 1.09	0.553748	0	0.983346	0.92 - 1.06	0.64301	0.370981	1.03364	0.95 - 1.12	0.417009	0	1.08036	0.98 - 1.19	0.120747	0	0.330742
S-HDL-FC	1.04328	0.84 - 1.29	0.698485	0.664463	0.822936	0.68 - 0.99	0.038779	0.0593805	0.99569	0.89 - 1.11	0.937413	0.149274	0.955853	0.85 - 1.07	0.428259	0	0.85711	0.76 - 0.97	0.0142529	0	0.18439
S-HDL-TG	1.03025	0.85 - 1.26	0.767678	0.116456	0.982956	0.84 - 1.15	0.834414	0.471614	0.97586	0.89 - 1.07	0.614586	0.00938628	1.02143	0.92 - 1.14	0.694683	0.626262	1.09272	0.97 - 1.23	0.136837	0	0.66807
XXL-VLDL-PL_%	1.03927	0.93 - 1.16	0.50523	0.0887235	0.920062	0.85 - 1.00	0.0399481	0.168593	0.96488	0.92 - 1.01	0.15038	0	0.952001	0.90 - 1.01	0.075227	0	0.937416	0.86 - 1.02	0.122207	0.216793	0.499304
XXL-VLDL-C_%	1.04288	0.92 - 1.18	0.510849	0	0.945581	0.85 - 1.05	0.299147	0.183682	0.983298	0.93 - 1.04	0.576685	0.321364	0.933145	0.88 - 0.99	0.0281986	0.434075	0.966894	0.88 - 1.07	0.497009	0	0.534355
XXL-VLDL-CE_%	1.01792	0.89 - 1.16	0.788398	0	0.954971	0.86 - 1.06	0.395888	0.104547	0.965807	0.91 - 1.02	0.239187	0.246697	0.927125	0.87 - 0.98	0.0129199	0.0589392	0.953886	0.85 - 1.07	0.403793	0	0.733155
XXL-VLDL-FC_%	1.15772	0.99 - 1.36	0.0706841	0.0356347	1.0165	0.91 - 1.14	0.776386	0.0877696	1.02411	0.96 - 1.09	0.455641	0.458557	0.978133	0.91 - 1.05	0.539268	0.0715118	1.01396	0.95 - 1.09	0.690375	0.248832	0.437781
XXL-VLDL-TG_%	0.955575	0.85 - 1.08	0.455335	0	1.07955	0.98 - 1.19	0.115986	0	0.984133	0.94 - 1.03	0.533306	0.307728	1.03451	0.98 - 1.10	0.251635	0.642521	1.06783	0.99 - 1.15	0.093217	0	0.195336
XL-VLDL-PL_%	0.991622	0.86 - 1.14	0.90776	0	0.973801	0.86 - 1.10	0.662336	0.567084	1.01232	0.96 - 1.07	0.652402	0	1.02828	0.96 - 1.10	0.435319	0.556658	1.05416	0.97 - 1.15	0.23142	0.499129	0.842126
XL-VLDL-C_%	0.984102	0.85 - 1.14	0.82786	0	0.958353	0.84 - 1.10	0.541328	0.598591	0.943728	0.88 - 1.02	0.123223	0	0.932392	0.85 - 1.03	0.153071	0.504907	0.893298	0.81 - 0.99	0.0279971	0	0.834048
XL-VLDL-CE_%	0.954163	0.86 - 1.06	0.399493	0	0.933696	0.84 - 1.03	0.182681	0.583271	0.935827	0.88 - 0.99	0.0216746	0	0.895097	0.84 - 0.96	0.000862597	0.159403	0.89225	0.81 - 0.99	0.0255498	0	0.754191
XL-VLDL-FC_%	0.984418	0.85 - 1.14	0.831054	0.404023	1.04179	0.91 - 1.20	0.567958	0.500066	0.991733	0.93 - 1.06	0.810309	0.398829	0.975151	0.89 - 1.07	0.590939	0.702904	0.898268	0.83 - 0.98	0.0123244	0	0.32409
XL-VLDL-TG_%	0.895697	0.79 - 1.02	0.0928076	0	0.952511	0.87 - 1.04	0.296899	0.383494	1.00021	0.94 - 1.07	0.995132	0.394069	0.999751	0.92 - 1.08	0.99514	0.719359	1.01277	0.95 - 1.08	0.705128	0	0.460858
L-VLDL-PL_%	1.05066	0.93 - 1.18	0.419452	0.245095	1.03175	0.91 - 1.17	0.625311	0.428774	0.986209	0.93 - 1.05	0.666727	0.330369	1.01362	0.94 - 1.09	0.730277	0.438406	0.986364	0.92 - 1.06	0.719774	0	0.860273
L-VLDL-C_%	0.981375	0.87 - 1.11	0.767864	0	0.944197	0.86 - 1.04	0.244638	0.0613667	0.960071	0.90 - 1.02	0.194668	0	0.923757	0.87 - 0.98	0.0142992	0.654564	0.948896	0.87 - 1.04	0.24407	0	0.894602
L-VLDL-CE_%	0.928924	0.83 - 1.04	0.199187	0	0.934044	0.85 - 1.03	0.17893	0.133763	0.927083	0.87 - 0.99	0.0214468	0	0.907593	0.85 - 0.97	0.00473341	0.629979	0.898049	0.81 - 1.00	0.0513177	0	0.972021
L-VLDL-FC_%	1.00962	0.89 - 1.14	0.879991	0	0.873233	0.79 - 0.96	0.00724267	0.528362	1.0413	0.98 - 1.11	0.185458	0.486562	0.961489	0.91 - 1.02	0.189304	0.316422	0.98992	0.92 - 1.07	0.796939	0.40026	0.04372
L-VLDL-TG_%	1.02117	0.90 - 1.16	0.740042	0	1.02398	0.94 - 1.12	0.59759	0	1.04115	0.97 - 1.11	0.237314	0	1.0161	0.94 - 1.10	0.704341	0.532073	0.982241	0.93 - 1.03	0.484334	0	0.714261
M-VLDL-PL_%	0.947464	0.80 - 1.12	0.528617	0	1.00124	0.87 - 1.15	0.986266	0.61253	1.0655	0.99 - 1.15	0.0870875	0	1.01378	0.94 - 1.10	0.728404	0.430296	0.956604	0.90 - 1.02	0.162576	0.576005	0.249584
M-VLDL-C_%	1.08533	0.91 - 1.30	0.369621	0.406887	1.02614	0.89 - 1.18	0.722656	0	1.01228	0.93 - 1.10	0.76957	0	0.903802	0.83 - 0.99	0.027551	0.583403	0.878698	0.77 - 1.00	0.057857	0	0.106812
M-VLDL-CE_%	1.06002	0.88 - 1.28	0.53626	0.518659	1.11892	0.95 - 1.31	0.170683	0	0.985141	0.90 - 1.08	0.736811	0	0.876088	0.79 - 0.97	0.00859614	0.644721	0.858933	0.77 - 0.95	0.00467589	0	0.0172958
M-VLDL-FC_%	1.05044	0.92 - 1.20	0.480258	0	0.88256	0.81 - 0.96	0.00497671	0.237198	1.07191	1.01 - 1.14	0.0339403	0.110449	0.988197	0.92 - 1.06	0.727779	0.433022	0.950399	0.88 - 1.03	0.214805	0	0.00645891
M-VLDL-TG_%	0.826666	0.74 - 0.93	0.00140161	0.317629	0.933135	0.85 - 1.03	0.152221	0	0.968276	0.90 - 1.04	0.390337	0	1.00326	0.95 - 1.06	0.903595	0.603332	1.13446	1.03 - 1.25	0.0103703	0.274301	0.000854879
S-VLDL-PL_%	1.00386	0.87 - 1.16	0.957227	0	0.912329	0.82 - 1.01	0.0834577	0.589643	0.966588	0.91 - 1.03	0.302281	0.617403	1.01218	0.94 - 1.09	0.762476	0.454359	0.912299	0.83 - 1.00	0.0453634	0	0.364392
S-VLDL-C_%	0.984927	0.81 - 1.20	0.879603	0	1.06672	0.91 - 1.25	0.415664	0.508085	0.979245	0.89 - 1.07	0.656744	0	0.924883	0.82 - 1.04	0.192376	0.562863	0.883412	0.75 - 1.04	0.146425	0	0.507947
S-VLDL-CE_%	0.966353	0.81 - 1.15	0.698006	0	1.07449	0.92 - 1.25	0.349839	0.529615	0.976504	0.90 - 1.06	0.547383	0	0.932762	0.83 - 1.04	0.218913	0.530021	0.876782	0.75 - 1.03	0.100343	0	0.427917
S-VLDL-FC_%	1.06583	0.94 - 1.21	0.318994	0	0.907982	0.84 - 0.99	0.0205103	0	1.02605	0.96 - 1.10	0.475393	0.298524	0.995586	0.92 - 1.08	0.917033	0.406775	0.996746	0.91 - 1.10	0.946462	0	0.154959
S-VLDL-TG_%	0.940777	0.76 - 1.16	0.572347	0.0695732	0.938598	0.81 - 1.09	0.408686	0	0.97521	0.88 - 1.08	0.644041	0	1.11381	0.97 - 1.28	0.120325	0.548927	1.1667	0.99 - 1.38	0.0666601	0	0.159825
XS-VLDL-PL_%	0.971053	0.86 - 1.10	0.642468	0.290616	1.02003	0.92 - 1.13	0.693949	0	1.09299	1.02 - 1.17	0.00706702	0.467557	1.0113	0.94 - 1.09	0.765612	0.00247428	1.05896	0.97 - 1.16	0.204185	0	0.371356
XS-VLDL-C_%	0.969769	0.85 - 1.11	0.646909	0.248997	1.0618	0.94 - 1.20	0.323179	0.360387	0.913717	0.85 - 0.98	0.014631	0.38401	0.941291	0.86 - 1.03	0.182147	0.453859	0.90389	0.82 - 1.00	0.0420312	0	0.244227
XS-VLDL-CE_%	0.974591	0.87 - 1.09	0.640837	0.294075	1.08143	0.97 - 1.20	0.1485	0.412438	0.925598	0.87 - 0.99	0.01528	0.244957	0.963936	0.89 - 1.04	0.347794	0.444809	0.897462	0.83 - 0.98	0.0114555	0.213266	0.0749709
XS-VLDL-FC_%	0.916076	0.81 - 1.04	0.178347	0.40008	0.92581	0.85 - 1.01	0.0823422	0.196247	1.01087	0.94 - 1.09	0.779303	0	0.954843	0.88 - 1.03	0.254819	0.157618	1.09024	1.00 - 1.19	0.0595664	0.270143	0.0579601
XS-VLDL-TG_%	1.08028	0.89 - 1.31	0.437555	0.139999	0.857571	0.73 - 1.01	0.0641735	0.121407	1.01381	0.92 - 1.12	0.784496	0	1.06626	0.95 - 1.20	0.270329	0.402102	1.13264	0.98 - 1.31	0.0852406	0	0.12196
IDL-PL_%	1.10686	0.98 - 1.26	0.114947	0	1.19526	1.08 - 1.33	0.000824486	0.387027	1.09113	1.01 - 1.18	0.0231482	0	1.03146	0.93 - 1.14	0.544137	0.155337	1.07435	0.97 - 1.19	0.18107	0.430746	0.37577
IDL-C_%	0.975089	0.85 - 1.11	0.70991	0.167119	0.961594	0.90 - 1.03	0.26729	0.321068	0.975091	0.92 - 1.03	0.397396	0	0.994777	0.92 - 1.07	0.888436	0.486962	0.893468	0.82 - 0.98	0.0161441	0	0.474552
IDL-CE_%	0.935009	0.82 - 1.07	0.317674	0.164313	0.960906	0.92 - 1.01	0.104149	0.248955	0.952211	0.90 - 1.01	0.0942402	0.163072	0.999261	0.93 - 1.07	0.984087	0.495084	0.884268	0.81 - 0.96	0.00415296	0.207609	0.300919
IDL-FC_%	1.09908	0.95 - 1.27	0.20643	0	0.995858	0.91 - 1.09	0.928237	0	1.0429	0.96 - 1.13	0.297452	0	0.948345	0.87 - 1.03	0.19855	0.0980137	0.988284	0.89 - 1.10	0.832959	0.268749	0.358027
IDL-TG_%	1.04439	0.89 - 1.22	0.590496	0.288375	0.933094	0.83 - 1.05	0.261536	0.307061	0.995267	0.93 - 1.07	0.895984	0.258823	1.02214	0.94 - 1.11	0.597001	0.267243	1.0958	0.99 - 1.21	0.0717213	0	0.333141
L-LDL-PL_%	1.05488	0.94 - 1.18	0.367559	0.568133	1.03094	0.94 - 1.14	0.536949	0	0.96319	0.91 - 1.02	0.219879	0.350021	1.02941	0.96 - 1.10	0.400288	0	0.942277	0.87 - 1.03	0.172681	0	0.272598
L-LDL-C_%	0.977944	0.87 - 1.10	0.708432	0	0.995839	0.92 - 1.08	0.921514	0	1.01002	0.95 - 1.07	0.736138	0	0.96001	0.90 - 1.03	0.23044	0	0.97983	0.89 - 1.07	0.659355	0.150693	0.850552
L-LDL-CE_%	0.953183	0.85 - 1.07	0.396944	0.0679596	0.986675	0.91 - 1.07	0.745336	0	1.01615	0.96 - 1.07	0.574147	0	0.95789	0.90 - 1.02	0.17536	0	1.00435	0.92 - 1.10	0.923985	0	0.652809
L-LDL-FC_%	1.08692	0.90 - 1.31	0.382621	0.534607	1.06624	0.94 - 1.21	0.335732	0	0.972539	0.90 - 1.06	0.506247	0.721855	1.00875	0.91 - 1.12	0.867124	0.460477	0.913886	0.82 - 1.02	0.10373	0	0.331667
L-LDL-TG_%	1.0878	0.93 - 1.27	0.277479	0.291826	0.958747	0.85 - 1.08	0.477565	0.355853	1.01516	0.95 - 1.09	0.665363	0.280178	1.03946	0.96 - 1.12	0.334752	0	1.0622	0.97 - 1.17	0.204609	0.375778	0.627704
M-LDL-PL_%	1.01231	0.90 - 1.14	0.836749	0.460994	1.00136	0.91 - 1.10	0.976938	0	0.951816	0.90 - 1.01	0.0849465	0.432307	1.00894	0.94 - 1.08	0.799747	0	0.905283	0.83 - 0.98	0.0201611	0	0.261156
M-LDL-C_%	0.964365	0.86 - 1.08	0.538538	0.523216	1.00162	0.92 - 1.09	0.971109	0	1.02771	0.97 - 1.09	0.348669	0.211254	0.964381	0.90 - 1.03	0.297969	0	1.03877	0.95 - 1.13	0.379488	0.180609	0.547356
M-LDL-CE_%	0.957304	0.88 - 1.05	0.338089	0.0272048	0.987519	0.92 - 1.06	0.739578	0	1.02595	0.97 - 1.08	0.342817	0.211759	0.952833	0.90 - 1.01	0.10667	0	1.04964	0.97 - 1.14	0.234019	0	0.209883
M-LDL-FC_%	1.01133	0.90 - 1.14	0.853473	0.274795	0.996086	0.91 - 1.10	0.93602	0	0.982422	0.93 - 1.04	0.536434	0.522751	1.04941	0.98 - 1.12	0.145679	0	0.93277	0.86 - 1.01	0.099364	0	0.268736
M-LDL-TG_%	1.05915	0.92 - 1.22	0.426826	0.314677	0.981007	0.87 - 1.11	0.755831	0.503388	1.02967	0.96 - 1.10	0.404295	0.375762	1.04268	0.96 - 1.13	0.302134	0	1.0502	0.96 - 1.15	0.273196	0.561444	0.907326
S-LDL-PL_%	1.01292	0.90 - 1.13	0.823626	0.282655	1.0142	0.93 - 1.11	0.754779	0	0.970511	0.92 - 1.02	0.281271	0.475682	1.01803	0.95 - 1.09	0.600182	0	0.917382	0.84 - 1.00	0.0476006	0.130763	0.338476
S-LDL-C_%	0.991537	0.88 - 1.12	0.892148	0.306671	1.00058	0.92 - 1.09	0.989789	0	1.02233	0.96 - 1.08	0.465937	0.267544	0.96075	0.89 - 1.03	0.276551	0	1.0418	0.95 - 1.14	0.380572	0.338301	0.651797
S-LDL-CE_%	0.947361	0.84 - 1.06	0.357519	0.213479	0.998142	0.92 - 1.08	0.964303	0	1.01688	0.96 - 1.07	0.545109	0.372076	0.940101	0.88 - 1.01	0.0705924	0	1.04812	0.96 - 1.14	0.287119	0.143067	0.243358
S-LDL-FC_%	1.00026	0.89 - 1.12	0.996441	0.154352	0.946045	0.86 - 1.04	0.242943	0	0.981509	0.93 - 1.04	0.51123	0.614755	1.03165	0.97 - 1.10	0.355145	0	0.934442	0.86 - 1.01	0.101957	0	0.368233
S-LDL-TG_%	0.989766	0.84 - 1.16	0.89919	0.299529	0.933677	0.81 - 1.08	0.342606	0.336096	1.0131	0.94 - 1.10	0.745852	0.44308	1.02501	0.94 - 1.12	0.585759	0	1.0749	0.97 - 1.19	0.171394	0.161504	0.61845
XL-HDL-PL_%	1.08675	0.95 - 1.25	0.235599	0	1.05422	0.95 - 1.17	0.3106	0.251482	1.00947	0.95 - 1.07	0.761599	0.0567592	1.03564	0.96 - 1.12	0.389869	0.591675	0.971095	0.89 - 1.05	0.481433	0	0.5829
XL-HDL-C_%	0.963683	0.86 - 1.08	0.517092	0	0.900957	0.83 - 0.97	0.0092014	0	0.969467	0.92 - 1.03	0.275839	0.567595	0.949705	0.89 - 1.02	0.139906	0.553477	0.972981	0.90 - 1.05	0.506184	0	0.62147
XL-HDL-CE_%	0.984735	0.89 - 1.10	0.776439	0	0.912728	0.85 - 0.98	0.0170066	0	0.944832	0.89 - 1.00	0.041917	0.617167	0.95972	0.90 - 1.03	0.235012	0.606626	0.994356	0.92 - 1.08	0.888264	0	0.577129
XL-HDL-FC_%	0.963691	0.88 - 1.05	0.401851	0.332233	0.990472	0.93 - 1.05	0.753951	0	0.997327	0.95 - 1.04	0.904596	0.168735	0.953864	0.90 - 1.01	0.0924077	0.31806	0.927748	0.87 - 0.99	0.0141983	0	0.341422
XL-HDL-TG_%	0.945463	0.83 - 1.08	0.393807	0	0.975417	0.86 - 1.11	0.703823	0.146253	1.08659	1.00 - 1.18	0.0524264	0.344825	1.00521	0.91 - 1.11	0.919803	0.414693	1.14852	1.03 - 1.28	0.0101246	0	0.0954128
L-HDL-PL_%	1.15913	1.05 - 1.28	0.00430603	0.515427	1.01479	0.93 - 1.10	0.72977	0.041304	0.99997	0.95 - 1.06	0.999135	0.542912	0.993946	0.93 - 1.06	0.863084	0	0.981667	0.92 - 1.05	0.574655	0	0.085201
L-HDL-C_%	0.911537	0.84 - 0.99	0.0337979	0	0.980127	0.90 - 1.07	0.650758	0.30307	0.995211	0.94 - 1.05	0.857603	0.4203	0.983423	0.93 - 1.04	0.586591	0.150302	0.993047	0.93 - 1.06	0.83861	0	0.51739
L-HDL-CE_%	0.891054	0.83 - 0.96	0.00161253	0	0.991434	0.91 - 1.08	0.836125	0.300143	0.987592	0.94 - 1.04	0.617061	0.442393	0.982003	0.93 - 1.04	0.526777	0	0.997758	0.94 - 1.06	0.944145	0	0.13283
L-HDL-FC_%	1.01509	0.92 - 1.12	0.773398	0	0.914438	0.84 - 1.00	0.0457188	0.373785	1.01618	0.96 - 1.08	0.582508	0.0144213	0.997058	0.93 - 1.07	0.937334	0.623273	0.986062	0.92 - 1.06	0.696128	0.455751	0.376715
L-HDL-TG_%	1.00058	0.88 - 1.13	0.992735	0	1.00911	0.92 - 1.11	0.848191	0.174366	0.970253	0.91 - 1.03	0.349397	0	0.98681	0.91 - 1.07	0.749697	0	1.08162	0.99 - 1.18	0.0726535	0	0.378412
M-HDL-PL_%	1.15692	1.04 - 1.29	0.00952785	0.74621	1.02791	0.95 - 1.11	0.497844	0.510837	1.08063	1.02 - 1.14	0.00508884	0.404002	0.975787	0.91 - 1.04	0.459296	0.640628	0.965611	0.90 - 1.04	0.344427	0	0.0113491
M-HDL-C_%	0.948743	0.86 - 1.05	0.302136	0.527949	0.927842	0.86 - 1.01	0.0724543	0.689703	0.944728	0.89 - 1.00	0.0448226	0	1.03369	0.97 - 1.11	0.342604	0.72307	1.01461	0.93 - 1.11	0.750514	0	0.166808
M-HDL-CE_%	0.932966	0.85 - 1.02	0.131627	0.49143	0.93808	0.87 - 1.01	0.111872	0.613052	0.932228	0.89 - 0.98	0.00501581	0	1.00932	0.95 - 1.07	0.773038	0.648273	0.966088	0.89 - 1.05	0.422472	0.612843	0.352352
M-HDL-FC_%	1.0253	0.90 - 1.17	0.70899	0.543372	0.913288	0.84 - 0.99	0.0376421	0.54502	1.04721	0.99 - 1.11	0.12322	0.333541	0.981643	0.92 - 1.05	0.570021	0.678202	1.09812	1.02 - 1.19	0.0193875	0.350182	0.0182389
M-HDL-TG_%	1.022	0.87 - 1.20	0.794796	0.268816	0.981506	0.86 - 1.12	0.779526	0.56779	0.986312	0.91 - 1.07	0.73398	0.181224	0.936929	0.86 - 1.02	0.151777	0.326387	1.03474	0.93 - 1.15	0.514206	0	0.681719
S-HDL-PL_%	1.00074	0.89 - 1.12	0.989798	0.617407	1.00847	0.92 - 1.10	0.849529	0	1.00098	0.95 - 1.06	0.972442	0.479793	0.972422	0.91 - 1.04	0.410806	0	0.933626	0.86 - 1.02	0.12501	0	0.689432
S-HDL-C_%	0.957171	0.84 - 1.09	0.50874	0.387831	0.999143	0.91 - 1.10	0.986436	0	0.997579	0.94 - 1.06	0.940258	0.472301	1.03262	0.96 - 1.11	0.405642	0	1.06638	0.97 - 1.17	0.190212	0	0.667346
S-HDL-CE_%	0.944252	0.84 - 1.07	0.353906	0.219518	1.01081	0.92 - 1.11	0.826568	0	0.985601	0.93 - 1.05	0.653477	0.431874	1.02247	0.95 - 1.10	0.547453	0	1.08235	0.98 - 1.19	0.116152	0	0.441377
S-HDL-FC_%	1.02618	0.92 - 1.14	0.629527	0.618959	0.932564	0.85 - 1.02	0.124155	0.0975248	1.01902	0.96 - 1.08	0.514762	0.104979	0.985545	0.93 - 1.05	0.647547	0.18849	0.921135	0.86 - 0.99	0.0170585	0	0.135593
S-HDL-TG_%	1.02462	0.85 - 1.23	0.798354	0	0.926517	0.80 - 1.07	0.304882	0.401235	0.974906	0.89 - 1.07	0.578604	0.115614	1.00454	0.91 - 1.11	0.930923	0.608052	1.08313	0.97 - 1.21	0.148689	0	0.477025
VLDL-D	0.779648	0.64 - 0.95	0.0138108	0	0.823203	0.70 - 0.97	0.0175934	0	0.876565	0.80 - 0.97	0.00805456	0.437112	0.958535	0.85 - 1.08	0.483208	0.479573	0.79921	0.69 - 0.93	0.00395856	0	0.247851
LDL-D	1.05253	0.94 - 1.17	0.360207	0.482035	1.01317	0.92 - 1.12	0.792067	0	0.966123	0.91 - 1.03	0.269512	0	1.00774	0.94 - 1.08	0.83107	0	1.02339	0.93 - 1.12	0.616868	0	0.659257
HDL-D	1.14624	1.01 - 1.31	0.0418673	0.383307	1.07475	0.96 - 1.21	0.219535	0.560429	1.06799	1.00 - 1.14	0.0614136	0.557339	1.05709	0.97 - 1.15	0.186357	0.422217	0.947077	0.87 - 1.03	0.192317	0	0.0863458
Serum-C	1.05095	0.93 - 1.19	0.438831	0.371089	0.940563	0.85 - 1.04	0.212161	0.271805	1.04095	0.98 - 1.11	0.204012	0.0245289	0.952518	0.88 - 1.03	0.198971	0.264215	1.00288	0.90 - 1.12	0.958726	0	0.24794
VLDL-C	1.00399	0.85 - 1.19	0.963899	0.0126296	0.850763	0.75 - 0.97	0.0163203	0	0.961643	0.89 - 1.04	0.346331	0.0927208	0.882411	0.80 - 0.97	0.0114655	0.367894	1.01292	0.88 - 1.17	0.859831	0	0.226708
Remnant-C	1.00503	0.87 - 1.16	0.945199	0.0973865	0.901974	0.81 - 1.00	0.0598862	0	1.00394	0.94 - 1.07	0.909346	0.0566709	0.916071	0.85 - 0.99	0.0333014	0.209281	1.01457	0.90 - 1.15	0.81484	0	0.249422
LDL-C	1.00976	0.90 - 1.14	0.872539	0.466548	0.953538	0.87 - 1.04	0.29199	0	1.04237	0.98 - 1.10	0.155769	0.159987	0.952568	0.89 - 1.02	0.155741	0	1.03513	0.94 - 1.14	0.477771	0	0.225208
HDL-C	1.1045	0.97 - 1.26	0.146266	0.359731	1.01524	0.90 - 1.14	0.79715	0.641582	1.03924	0.97 - 1.12	0.290517	0.505072	1.07126	0.98 - 1.17	0.112839	0.498087	0.948751	0.87 - 1.03	0.203807	0	0.208206
HDL2-C	1.0995	0.97 - 1.25	0.145324	0.420941	0.991134	0.89 - 1.10	0.871283	0.636978	1.02515	0.96 - 1.10	0.478841	0.556764	1.0633	0.98 - 1.16	0.147587	0.486851	0.94177	0.87 - 1.02	0.130386	0	0.162301
HDL3-C	1.03678	0.92 - 1.17	0.551103	0	1.00434	0.92 - 1.09	0.92039	0.0925909	1.04392	0.98 - 1.11	0.148279	0.539405	1.04722	0.98 - 1.12	0.179773	0	1.02316	0.94 - 1.12	0.602741	0	0.945148
EstC	1.04564	0.92 - 1.19	0.485431	0.331265	0.927178	0.84 - 1.02	0.120822	0.3473	1.02963	0.97 - 1.10	0.356127	0	0.950812	0.88 - 1.02	0.185506	0.262821	0.991117	0.89 - 1.11	0.874431	0	0.26736
FreeC	1.0673	0.94 - 1.21	0.302136	0.430921	0.977195	0.89 - 1.08	0.639815	0.0192761	1.061	1.00 - 1.13	0.0548263	0.0977174	0.959454	0.89 - 1.03	0.258524	0.164809	1.02779	0.93 - 1.13	0.58704	0	0.222763
Serum-TG	1.0577	0.83 - 1.35	0.655622	0.346137	0.771987	0.63 - 0.94	0.0118034	0.274216	1.02767	0.91 - 1.16	0.657355	0.358433	0.933435	0.81 - 1.08	0.347117	0.504154	1.17869	0.98 - 1.41	0.0755283	0	0.0301055
VLDL-TG	0.945364	0.72 - 1.25	0.691648	0.417185	0.736118	0.59 - 0.92	0.00666719	0.155676	0.964838	0.84 - 1.11	0.625868	0.381691	0.87976	0.74 - 1.05	0.149576	0.495679	1.2577	1.01 - 1.57	0.0415916	0	0.0168762
LDL-TG	1.04685	0.90 - 1.21	0.546679	0.607573	0.911769	0.81 - 1.03	0.13485	0.551854	1.06248	0.99 - 1.14	0.0848295	0.456648	0.990961	0.92 - 1.07	0.822293	0.250991	1.08266	0.99 - 1.19	0.0867117	0	0.147863
HDL-TG	1.09893	0.94 - 1.29	0.248155	0.030963	1.01241	0.89 - 1.15	0.850746	0.516244	1.04017	0.96 - 1.12	0.321644	0	0.997336	0.91 - 1.09	0.954057	0.00341853	1.05473	0.95 - 1.17	0.296481	0	0.837167
TotPG	1.08725	0.96 - 1.23	0.196005	0.497113	0.946083	0.85 - 1.05	0.316568	0.688348	1.08543	1.02 - 1.16	0.0141495	0.578543	0.969625	0.90 - 1.05	0.43278	0.43034	1.01769	0.94 - 1.10	0.662453	0	0.0956201
TG/PG	0.931519	0.75 - 1.15	0.516397	0.669147	0.840263	0.68 - 1.04	0.102684	0.595115	0.927632	0.83 - 1.04	0.203761	0.51463	0.923586	0.81 - 1.06	0.250755	0.821508	1.04904	0.91 - 1.21	0.508703	0	0.475734
PC	1.12312	0.99 - 1.28	0.0792092	0	0.911232	0.82 - 1.02	0.0939133	0.712671	1.06163	0.99 - 1.14	0.0799399	0.370949	0.964657	0.89 - 1.04	0.349386	0.31173	1.01925	0.95 - 1.09	0.596797	0	0.0476486
SM	1.09327	0.96 - 1.25	0.187864	0	0.870492	0.79 - 0.96	0.00705737	0.405679	1.03432	0.97 - 1.10	0.271694	0.156303	0.952024	0.89 - 1.02	0.175169	0.31428	0.958117	0.88 - 1.04	0.298167	0	0.0178477
TotCho	1.11613	0.98 - 1.27	0.0930248	0.283302	0.92129	0.83 - 1.02	0.12885	0.691348	1.06023	0.99 - 1.13	0.0746488	0.500408	0.946523	0.88 - 1.02	0.148778	0.320657	1.0178	0.94 - 1.10	0.64345	0	0.0346606
ApoA1	1.1232	0.99 - 1.27	0.0684097	0.58811	1.01029	0.90 - 1.13	0.858505	0.559641	1.06034	0.99 - 1.14	0.0947683	0.537846	1.0328	0.95 - 1.12	0.429824	0.45559	0.94887	0.88 - 1.03	0.198955	0.0732689	0.155401
ApoB	1.01037	0.88 - 1.16	0.886944	0.309256	0.904651	0.81 - 1.01	0.0702341	0	1.03156	0.96 - 1.10	0.364432	0.274908	0.934767	0.86 - 1.01	0.0977906	0.23699	1.0464	0.94 - 1.17	0.427115	0	0.132233
ApoB/ApoA1	0.946292	0.82 - 1.09	0.437903	0.448902	0.913908	0.82 - 1.02	0.119249	0	0.997983	0.93 - 1.07	0.95416	0.449434	0.930922	0.86 - 1.01	0.0855865	0.301315	1.06206	0.97 - 1.17	0.20437	0	0.174837
TotFA	1.07481	0.91 - 1.27	0.387598	0.445052	0.903836	0.79 - 1.03	0.135442	0	1.0323	0.95 - 1.12	0.423849	0.489733	0.9198	0.84 - 1.01	0.0809947	0.324747	1.00054	0.89 - 1.13	0.99301	0	0.184664
UnsatDeg	1.08549	0.91 - 1.29	0.355047	0.126824	0.756333	0.66 - 0.87	8.88262e-05	0	0.908502	0.84 - 0.98	0.0189806	0.315905	0.902811	0.82 - 0.99	0.0294637	0	1.01477	0.92 - 1.12	0.773904	0	0.00476163
DHA	1.15381	1.03 - 1.30	0.0176243	0.329301	0.889304	0.81 - 0.98	0.0134407	0	0.994526	0.94 - 1.05	0.837652	0.204041	0.946488	0.89 - 1.00	0.0686831	0	0.972771	0.91 - 1.04	0.419296	0	0.0109012
LA	1.01325	0.88 - 1.16	0.85186	0.315707	1.02342	0.92 - 1.14	0.678796	0	1.04723	0.98 - 1.12	0.180511	0.357723	0.983521	0.90 - 1.07	0.700431	0.361565	1.00714	0.90 - 1.13	0.903096	0.0952374	0.852094
FAw3	1.16614	1.03 - 1.32	0.0156449	0.503514	0.87131	0.79 - 0.96	0.00382582	0.0982473	0.965499	0.91 - 1.02	0.217006	0.0261242	0.923822	0.87 - 0.99	0.0162587	0	0.928087	0.86 - 1.00	0.0622123	0	0.0045931
FAw6	1.02745	0.89 - 1.18	0.703743	0.370121	0.959897	0.86 - 1.08	0.480578	0	1.04279	0.97 - 1.12	0.240096	0.527168	0.938683	0.86 - 1.02	0.152369	0.324515	1.01774	0.91 - 1.14	0.768243	0	0.385232
PUFA	1.06312	0.92 - 1.23	0.413005	0.464152	0.914938	0.81 - 1.03	0.14189	0	1.02963	0.96 - 1.11	0.4287	0.502667	0.920632	0.84 - 1.01	0.0680643	0.317041	1.00085	0.89 - 1.13	0.988775	0	0.180504
MUFA	1.2359	1.02 - 1.49	0.0269689	0	0.940167	0.81 - 1.10	0.429435	0	1.04415	0.95 - 1.15	0.360429	0	0.927408	0.83 - 1.04	0.186922	0.348684	1.02111	0.88 - 1.18	0.77945	0.199207	0.0903371
SFA	0.980054	0.83 - 1.16	0.815737	0.527005	0.880145	0.77 - 1.01	0.0701621	0.0140609	1.01455	0.94 - 1.10	0.712457	0.611231	0.922145	0.84 - 1.01	0.0841026	0.191885	0.975713	0.87 - 1.09	0.669592	0	0.361697
DHA/FA	1.1553	1.03 - 1.29	0.012928	0.258294	0.919722	0.84 - 1.00	0.0615519	0	0.984248	0.94 - 1.04	0.54073	0.422701	0.960105	0.91 - 1.02	0.159057	0	0.97345	0.91 - 1.04	0.406921	0	0.0314197
LA/FA	0.879509	0.73 - 1.06	0.17994	0	1.27452	1.09 - 1.49	0.00187118	0	1.08804	0.99 - 1.19	0.0730731	0	1.13709	1.01 - 1.28	0.0281275	0.0672369	0.998469	0.87 - 1.15	0.982689	0.00324262	0.0254894
FAw3/FA	1.1538	1.03 - 1.30	0.0157311	0.266738	0.890789	0.82 - 0.97	0.0103806	0	0.947768	0.90 - 1.00	0.0501354	0.0957715	0.946257	0.89 - 1.01	0.0759467	0	0.932603	0.87 - 1.00	0.0530563	0	0.0108754
FAw6/FA	0.770475	0.58 - 1.02	0.0727751	0.332837	1.33514	1.05 - 1.70	0.0184867	0	1.13604	0.97 - 1.32	0.103398	0.0277124	1.10566	0.92 - 1.33	0.294134	0.231677	1.17689	0.89 - 1.56	0.252627	0	0.0654321
PUFA/FA	0.676546	0.60 - 0.76	8.63083e-12	0.389151	0.747581	0.68 - 0.82	1.16814e-09	0.370904	0.762648	0.72 - 0.81	1.07361e-18	0	0.794502	0.74 - 0.86	1.07994e-09	0.470058	0.870509	0.81 - 0.94	0.000444271	0.77492	0.00381109
MUFA/FA	1.39672	1.16 - 1.68	0.000340851	0.416799	1.10663	0.94 - 1.30	0.209692	0.125418	1.04937	0.96 - 1.15	0.285711	0.0287075	1.0228	0.92 - 1.14	0.687734	0	1.04984	0.92 - 1.19	0.458388	0.414968	0.0560869
SFA/FA	0.838561	0.74 - 0.95	0.0041003	0.529425	0.947326	0.85 - 1.05	0.319466	0.290676	0.970861	0.92 - 1.03	0.327452	0	0.987519	0.92 - 1.06	0.712088	0.335236	0.963273	0.90 - 1.03	0.285798	0.175846	0.217907
Glc	1.28658	1.18 - 1.40	1.26879e-08	0	1.19713	1.12 - 1.28	3.42848e-08	0	1.17504	1.12 - 1.23	1.00811e-11	0.651714	1.1202	1.06 - 1.18	5.97282e-05	0.340476	1.095	1.02 - 1.17	0.0103035	0.496946	0.0285047
Lac	1.08616	0.97 - 1.21	0.140233	0.344035	1.1092	1.02 - 1.21	0.0190641	0.332318	1.12443	1.06 - 1.19	2.76764e-05	0.0835443	0.993661	0.93 - 1.06	0.838039	0.240387	1.05792	0.99 - 1.13	0.0935445	0	0.0466701
Pyr	1.10305	0.92 - 1.32	0.288461	0	1.12728	0.99 - 1.28	0.0719484	0.254885	1.06856	0.99 - 1.15	0.0708058	0.469845	0.968774	0.89 - 1.06	0.486708	0	0.976922	0.89 - 1.08	0.640833	0	0.177839
Cit	0.986056	0.88 - 1.10	0.805701	0	1.02498	0.94 - 1.11	0.56391	0.36761	1.07844	1.02 - 1.14	0.00499298	0.358134	1.05626	0.99 - 1.12	0.0771889	0.385177	0.980612	0.91 - 1.05	0.581594	0	0.215264
Ala	1.02125	0.89 - 1.17	0.763066	0	0.963059	0.86 - 1.08	0.502966	0.411213	1.04768	0.98 - 1.12	0.145257	0.367338	0.969415	0.90 - 1.04	0.39341	0.506237	1.08464	1.00 - 1.17	0.0392817	0	0.191883
Gln	0.985601	0.88 - 1.10	0.793446	0.118031	1.03821	0.95 - 1.13	0.402321	0	1.03633	0.98 - 1.09	0.199734	0.513272	1.02701	0.97 - 1.09	0.399292	0.358989	1.04689	0.97 - 1.13	0.234674	0	0.925845
His	1.0061	0.90 - 1.13	0.916898	0.233477	0.849744	0.77 - 0.93	0.000531773	0.332631	0.927951	0.88 - 0.98	0.00653074	0	0.956256	0.90 - 1.01	0.126089	0.22492	0.97069	0.90 - 1.04	0.422654	0.129548	0.121442
Ile	0.949157	0.73 - 1.24	0.703114	0.470598	1.12734	0.91 - 1.40	0.270772	0	1.27787	1.13 - 1.45	0.000111355	0.126436	1.27675	1.11 - 1.47	0.00081106	0.553568	1.24165	1.06 - 1.45	0.00716729	0.309995	0.303271
Leu	0.823788	0.63 - 1.08	0.165277	0.5367	0.892676	0.71 - 1.12	0.334525	0.17346	0.736479	0.65 - 0.83	1.7411e-06	0.429738	0.786658	0.68 - 0.92	0.00204841	0.299402	0.895196	0.74 - 1.08	0.255632	0	0.411546
Val	0.872959	0.74 - 1.03	0.113045	0.414361	0.775387	0.66 - 0.90	0.00125179	0	0.904777	0.82 - 1.00	0.0482342	0.409193	0.934647	0.83 - 1.05	0.269257	0.394304	0.869715	0.76 - 0.99	0.037987	0	0.422533
Phe	1.13132	0.99 - 1.30	0.078332	0	1.3235	1.20 - 1.46	3.42663e-08	0.0133761	1.14104	1.07 - 1.21	3.04674e-05	0	1.06485	1.00 - 1.14	0.0628067	0.355065	1.09576	1.02 - 1.18	0.0159655	0.692222	0.00896883
Tyr	1.10838	0.97 - 1.27	0.145082	0.467074	1.09094	0.97 - 1.22	0.129367	0.404026	1.01314	0.95 - 1.08	0.67926	0.407255	0.954373	0.89 - 1.02	0.193103	0	0.971927	0.89 - 1.06	0.519181	0	0.154229
Ace	1.01206	0.92 - 1.12	0.809003	0.0360325	0.974546	0.91 - 1.05	0.485038	0.328049	1.00086	0.95 - 1.05	0.973682	0	0.958526	0.90 - 1.02	0.170371	0.581459	1.01043	0.94 - 1.08	0.765518	0	0.737242
AcAce	1.09834	1.01 - 1.20	0.0315279	0.0153918	1.02056	0.95 - 1.09	0.571066	0.654326	1.09645	1.05 - 1.15	7.23494e-05	0.548443	1.09149	1.03 - 1.16	0.00561797	0.0751658	1.07201	1.00 - 1.15	0.0639662	0.730629	0.523575
bOHBut	1.11522	0.95 - 1.30	0.169384	0.0829706	1.19657	1.06 - 1.36	0.00469169	0	1.04929	0.97 - 1.13	0.203238	0.601242	1.08517	1.00 - 1.18	0.0561556	0.145187	0.977853	0.90 - 1.06	0.592406	0	0.0864474
Crea	0.966135	0.87 - 1.07	0.513445	0	0.970912	0.90 - 1.05	0.468819	0	1.07635	1.02 - 1.14	0.0067066	0.5638	1.06288	1.00 - 1.13	0.0463199	0	1.06422	0.99 - 1.15	0.114026	0	0.126774
Alb	0.85039	0.77 - 0.94	0.00253328	0	0.911338	0.83 - 1.00	0.0522909	0.0998177	0.856709	0.81 - 0.91	3.62474e-08	0.10273	0.950595	0.90 - 1.01	0.0958479	0.642914	0.896951	0.83 - 0.96	0.00296471	0	0.116103
GlycA	1.56781	1.33 - 1.85	6.53443e-08	0.0123295	1.33382	1.18 - 1.51	7.02421e-06	0	1.37854	1.28 - 1.48	1.51145e-18	0.0427996	1.29436	1.20 - 1.40	2.06755e-10	0.228051	1.22433	1.12 - 1.34	6.43631e-06	0	0.0688417
HR; hazard ratio, CI; conference interval, P; P-value, I2; heterogeneity statistic, diff; difference.
